# Supplementary material for: Fabrication of calixarene-grafted bio-polymeric magnetic composites for magnetic solid phase extraction of non-steroidal anti-inflammatory drugs in water samples
Source: PeerJ. 2018 Jul 6;6:e5108. doi: 10.7717/peerj.5108 (PMC6037154; doi:10.7717/peerj.5108)
Supplement: Data S1 [file peerj-06-5108-s006.zip]

Archive with 13 entries (13 files):
- Desorption time.csv
- Dosage.csv
- Extraction time.csv
- HPLC.csv
- IR.csv
- pH.csv
- Raw data for reusability.csv
- Sample volume.csv
- Type organic eluent.csv
- Volume organic eluent.csv
- VSM.csv
- XRD.csv
- BET.csv
