# Supplementary material for: Fabrication of calixarene-grafted bio-polymeric magnetic composites for magnetic solid phase extraction of non-steroidal anti-inflammatory drugs in water samples
Source: PeerJ. 2018 Jul 6;6:e5108. doi: 10.7717/peerj.5108 (PMC6037154; doi:10.7717/peerj.5108)
Supplement: Data S1 [file peerj-06-5108-s006.zip › Desorption time.csv]

Desorption time (min)	INP		KTP		IBP		FNP
	Peak Area	SD	Peak Area	SD	Peak Area	SD	Peak Area	SD
5 min	60588	318	70725	348	29915	130	64263	57
10 min	63657	497	71599	316	33582	301	62455	87
20 min	68736	420	66697	3330	23235	377	51575	58
30 min	72926	1012	69712	2706	28355	1344	67524	2115
60 min	64144	1607	63199	2978	26773	3306	53297	503
