# Supplementary material for: Fabrication of calixarene-grafted bio-polymeric magnetic composites for magnetic solid phase extraction of non-steroidal anti-inflammatory drugs in water samples
Source: PeerJ. 2018 Jul 6;6:e5108. doi: 10.7717/peerj.5108 (PMC6037154; doi:10.7717/peerj.5108)
Supplement: Data S1 [file peerj-06-5108-s006.zip › Dosage.csv]

Adsorbent dosage (mg)	INP		KTP		IBP		FNP
	Peak Area	SD	Peak Area	SD	Peak Area	SD	Peak Area	SD
5 mg	4600	200	8691	320	1883	177	6043	335
10 mg	5860	35	11428	451	2158	547	5417	180
20 mg	8451	234	13451	318	2174	753	7836	50
30 mg	11585	344	15092	121	2812	199	9812	431
40 mg	8949	95	14316	319	2602	226	9352	166
50 mg	12150	696	13513	185	3518	455	9517	440
