# Supplementary material for: Fabrication of calixarene-grafted bio-polymeric magnetic composites for magnetic solid phase extraction of non-steroidal anti-inflammatory drugs in water samples
Source: PeerJ. 2018 Jul 6;6:e5108. doi: 10.7717/peerj.5108 (PMC6037154; doi:10.7717/peerj.5108)
Supplement: Data S1 [file peerj-06-5108-s006.zip › Extraction time.csv]

Extraction time (min)	INP		KTP		IBP		FNP
	Peak Area	SD	Peak Area	SD	Peak Area	SD	Peak Area	SD
5 min	44928	1815	52591	1367	16364	329	42772	3318
10 min	45324	1602	42599	1105	13582	301	34122	1593
20 min	55930	776	60374	1129	19650	1104	42915	3541
30 min	75269	3465	76654	2402	26878	2090	56897	2395
60 min	63048	1870	65090	2512	22762	1471	56637	3900
