# Supplementary material for: Fabrication of calixarene-grafted bio-polymeric magnetic composites for magnetic solid phase extraction of non-steroidal anti-inflammatory drugs in water samples
Source: PeerJ. 2018 Jul 6;6:e5108. doi: 10.7717/peerj.5108 (PMC6037154; doi:10.7717/peerj.5108)
Supplement: Data S1 [file peerj-06-5108-s006.zip › HPLC.csv]

Time (min)	Peak Area (mV.s)
	Blank TW	TW	Blank DW	DW	Blank RW	RW
0	0	0	0	0	0	0
0.01067	0	0	0	0	0	0
0.02133	0	0	0	0	0	0
0.032	0	0	0	0	0	0
0.04267	0	0	0	0	0	0
0.05333	0	0	0	0	0	0
0.064	0	0	0	0	0	0
0.07467	0	0	0	0	0	0
0.08533	0	0	0	0	0	0
0.096	0	0	0	0	0	0
0.10667	0	0	0	0	0	0
0.11733	0	0	0	0	0	0
0.128	0	0	0	0	0	0
0.13867	0	0	0	0	0	0
0.14933	0	0	0	0	0	0
0.16	0	0	0	0	0	0
0.17067	0	0	0	0	0	0
0.18133	0	0	0	0	0	0
0.192	0	0	0	0	0	0
0.20267	0	0	0	0	0	0
0.21333	0	0	0	0	0	0
0.224	0	0	0	0	0	0
0.23467	0	0	0	0	0	0
0.24533	0	0	0	0	0	0
0.256	0	0	0	0	0	0
0.26667	0	0	0	0	0	0
0.27733	0	0	0	0	0	0
0.288	0	0	0	0	0	0
0.29867	0	0	0	0	0	0
0.30933	0	0	0	0	0	0
0.32	0	0	0	0	0	0
0.33067	0	0	0	0	0	0
0.34133	0	0	0	0	0	0
0.352	0	0	0	0	0	0
0.36267	0	0	0	0	0	0
0.37333	0	0	0	0	0	0
0.384	0	0	0	0	0	0
0.39467	0	0	0	0	0	0
0.40533	0	0	0	0	0	0
0.416	0	0	0	0	0	0
0.42667	0	0	0	0	0	0
0.43733	0	0	0	0	0	0
0.448	0	0	0	0	0	0
0.45867	0	0	0	0	0	0
0.46933	0	0	0	0	0	0
0.48	0	0	0	0	0	0
0.49067	0	0	0	0	0	0
0.50133	0	0	0	0	0	0
0.512	0	0	0	0	0	0
0.52267	0	0	0	0	0	0
0.53333	0	0	0	0	0	0
0.544	0	0	0	0	0	0
0.55467	0	0	0	0	0	0
0.56533	0	0	0	0	0	0
0.576	0	0	0	0	0	0
0.58667	0	0	0	0	0	0
0.59733	0	0	0	0	0	0
0.608	0	0	0	0	0	0
0.61867	0	0	0	0	0	0
0.62933	0	0	0	0	0	0
0.64	0	0	0	0	0	0
0.65067	0	0	0	0	0	0
0.66133	0	0	0	0	0	0
0.672	0	0	0	0	0	0
0.68267	0	0	0	0	0	0
0.69333	0	0	0	0	0	0
0.704	0	0	0	0	0	0
0.71467	0	0	0	0	0	0
0.72533	0	0	0	0	0	0
0.736	0	0	0	0	0	0
0.74667	0	0	0	0	0	0
0.75733	0	0	0	0	0	0
0.768	0	0	0	0	0	0
0.77867	0	0	0	0	0	0
0.78933	0	0	0	0	0	0
0.8	0	0	0	0	0	0
0.81067	0	0	0	0	0	0
0.82133	0	0	0	0	0	0
0.832	0	0	0	0	0	0
0.84267	0	0	0	0	0	0
0.85333	0	0	0	0	0	0
0.864	0	0	0	0	0	0
0.87467	0	0	0	0	0	0
0.88533	0	0	0	0	0	0
0.896	0	0	0	0	0	0
0.90667	0	0	0	0	0	0
0.91733	0	0	0	0	0	0
0.928	0	0	0	0	0	0
0.93867	0	0	0	0	0	0
0.94933	0	0	0	0	0	0
0.96	0	0	0	0	0	0
0.97067	0	0	0	0	0	0
0.98133	0	0	0	0	0	0
0.992	0	0	0	0	0	0
1.00267	0	0	0	0	0	0
1.01333	0	0	0	0	0	0
1.024	0	0	0	0	0	0
1.03467	0	0	0	0	0	0
1.04533	0	0	0	0	0	0
1.056	0	0	0	0	0	0
1.06667	0	0	0	0	0	0
1.07733	0	0	0	0	0	0
1.088	0	0	0	0	0	0
1.09867	0	0	0	0	0	0
1.10933	0	0	0	0	0	0
1.12	0	0	0	0	0	0
1.13067	0	0	0	0	0	0
1.14133	0	0	0	0	0	0
1.152	0	0	0	0	0	0
1.16267	0	0	0	0	0	0
1.17333	0	0	0	0	0	0
1.184	0	0	0	0	0	0
1.19467	0	0	0	0	0	0
1.20533	0	0	0	0	0	0
1.216	0	0	0	0	0	0
1.22667	0	0	0	0	0	0
1.23733	0	0	0	0	0	0
1.248	0	0	0	0	0	0
1.25867	0	0	0	0	0	0
1.26933	0	0	0	0	0	0
1.28	0	0	0	0	0	0
1.29067	0	0	0	0	0	0
1.30133	0	0	0	0	0	0
1.312	0	0	0	0	0	0
1.32267	0	0	0	0	0	0
1.33333	0	0	0	0	0	0
1.344	0	0	0	0	0	0
1.35467	0	0	0	0	0	0
1.36533	0	0	0	0	0	0
1.376	0	0	0	0	0	0
1.38667	0	0	0	0	0	0
1.39733	0	0	0	0	0	0
1.408	0	0	0	0	0	0
1.41867	0	0	0	0	0	0
1.42933	0	0	0	0	0	0
1.44	0	0	0	0	0	0
1.45067	0	0	0	0	0	0
1.46133	0	0	0	0	0	0
1.472	0	0	0	0	0	0
1.48267	0	0	0	0	0	0
1.49333	0	0	0	0	0	0
1.504	0	0	0	0	0	0
1.51467	0	0	0	0	0	0
1.52533	0	0	0	0	0	0
1.536	0	0	0	0	0	0
1.54667	0	0	0	0	0	0
1.55733	0	0	0	0	0	0
1.568	0	0	0	0	0	0
1.57867	0	0	0	0	0	0
1.58933	0	0	0	0	0	0
1.6	0	0	0	0	0	0
1.61067	0	0	0	0	0	0
1.62133	0	0	0	0	0	0
1.632	0	0	0	0	0	0
1.64267	0	0	0	0	0	0
1.65333	0	0	0	0	0	0
1.664	0	0	0	0	0	0
1.67467	0	0	0	0	0	0
1.68533	0	0	0	0	0	0
1.696	0	0	0	0	0	0
1.70667	0	0	0	0	0	0
1.71733	0	0	0	0	0	0
1.728	0	0	0	0	0	0
1.73867	0	0	0	0	0	0
1.74933	0	0	0	0	0	0
1.76	0	0	0	0	0	0
1.77067	0	0	0	0	0	0
1.78133	0	0	0	0	0	0
1.792	0	0	0	0	0	0
1.80267	0	0	0	0	0	0
1.81333	0	0	0	0	0	0
1.824	0	0	0	0	0	0
1.83467	0	0	0	0	0	0
1.84533	0	0	0	0	0	0
1.856	0	0	0	0	0	0
1.86667	0	0	0	0	0	0
1.87733	0	0	0	0	0	0
1.888	0	0	0	0	0	0
1.89867	0	0	0	0	0	0
1.90933	0	0	0	0	0	0
1.92	0	0	0	0	0	0
1.93067	0	0	0	0	0	0
1.94133	0	0	0	0	0	0
1.952	0	0	0	0	0	0
1.96267	0	0	0	0	0	0
1.97333	0	0	0	0	0	0
1.984	0	0	0	0	0	0
1.99467	0	0	0	0	0	0
2.00533	0	0	0	0	0	0
2.016	0	0	0	0	0	0
2.02667	0	0	0	0	0	0
2.03733	0	0	0	0	0	0
2.048	0	0	0	0	0	0
2.05867	0	0	0	0	0	0
2.06933	0	0	0	0	0	0
2.08	0	0	0	0	0	0
2.09067	0	0	0	0	0	0
2.10133	0	0	0	0	0	0
2.112	0	0	0	0	0	0
2.12267	0	0	0	0	0	0
2.13333	0	0	0	0	0	0
2.144	0	0	0	0	0	0
2.15467	0	0	0	0	0	0
2.16533	0	0	0	0	0	0
2.176	0	0	0	0	0	0
2.18667	0	0	0	0	0	0
2.19733	0	0	0	0	0	0
2.208	0	0	0	0	0	0
2.21867	0	0	0	0	0	0
2.22933	0	0	0	0	0	0
2.24	0	0	0	0	0	0
2.25067	0	0	0	0	0	0
2.26133	0	0	0	0	0	0
2.272	0	0	0	0	0	0
2.28267	0	0	0	0	0	0
2.29333	0	0	0	0	0	0
2.304	0	0	0	0	0	0
2.31467	0	0	0	0	0	0
2.32533	0	0	0	0	0	0
2.336	0	0	0	0	0	0
2.34667	0	0	0	0	0	0
2.35733	0	0	0	0	0	0
2.368	0	0	0	0	0	0
2.37867	0	0	0	0	0	0
2.38933	0	0	0	0	0	0
2.4	0	0	0	0	0	0
2.41067	0	0	0	0	0	0
2.42133	0	0	0	0	0	0
2.432	0	0	0	0	0	0
2.44267	0	0	0	0	0	0
2.45333	0	0	0	0	0	0
2.464	0	0	0	0	0	0
2.47467	0	0	0	0	0	0
2.48533	0	0	0	0	0	0
2.496	0	0	0	0	0	0
2.50667	0	0	0	0	0	0
2.51733	0	0	0	0	0	0
2.528	0	0	0	0	0	0
2.53867	0	0	0	0	0	0
2.54933	0	0	0	0	0	0
2.56	0	0	0	0	0	0
2.57067	0	0	0	0	0	0
2.58133	0	0	0	0	0	0
2.592	0	0	0	0	0	0
2.60267	0	0	0	0	0	0
2.61333	0	0	0	0	0	0
2.624	0	0	0	0	0	0
2.63467	0	0	0	0	0	0
2.64533	0	0	0	0	0	0
2.656	0	0	0	0	0	0
2.66667	0	0	0	0	0	0
2.67733	0	0	0	0	0	0
2.688	0	0	0	0	0	0
2.69867	0	0	0	0	0	0
2.70933	0	0	0	0	0	0
2.72	0	0	0	0	0	0
2.73067	0	0	0	0	0	0
2.74133	0	0	0	0	0	0
2.752	0	0	0	0	0	0
2.76267	0	0	0	0	0	0
2.77333	0	0	0	0	0	0
2.784	0	0	0	0	0	0
2.79467	0	0	0	0	0	0
2.80533	0	0	0	0	0	0
2.816	0	0	0	0	0	0
2.82667	0	0	0	0	0	0
2.83733	0	0	0	0	0	0
2.848	0	0	0	0	0	0
2.85867	0	0	0	0	0	0
2.86933	0	0	0	0	0	0
2.88	0	0	0	0	0	0
2.89067	0	0	0	0	0	0
2.90133	0	0	0	0	0	0
2.912	0	0	0	0	0	0
2.92267	0	0	0	0	0	0
2.93333	0	0	0	0	0	0
2.944	0	0	0	0	0	0
2.95467	0	0	0	0	0	0
2.96533	0	0	0	0	0	0
2.976	0	0	0	0	0	0
2.98667	0	0	0	0	0	0
2.99733	0	0	0	0	0	0
3.008	0	0	0	0	0	0
3.01867	0	0	0	0	0	0
3.02933	0	0	0	0	0	0
3.04	0	0	0	0	0	0
3.05067	0	0	0	0	0	0
3.06133	0	0	0	0	0	0
3.072	0	0	0	0	0	0
3.08267	0	0	0	0	0	0
3.09333	0	0	0	0	0	0
3.104	0	0	0	0	0	0
3.11467	0	0	0	0	0	0
3.12533	0	0	0	0	0	0
3.136	0	0	0	0	0	0
3.14667	0	0	0	0	0	0
3.15733	0	0	0	0	0	0
3.168	0	0	0	0	0	0
3.17867	0	0	0	0	0	0
3.18933	0	0	0	0	0	0
3.2	0	0	0	0	0	0
3.21067	0	0	0	0	0	0
3.22133	0	0	0	0	0	0
3.232	0	0	0	0	0	0
3.24267	0	0	0	0	0	0
3.25333	0	0	0	0	0	0
3.264	0	0	0	0	0	0
3.27467	0	0	0	0	0	0
3.28533	0	0	0	0	0	0
3.296	0	0	0	0	0	0
3.30667	0	0	0	0	0	0
3.31733	220	220	220	220	220	220
3.328	312	312	312	312	312	312
3.33867	225	225	225	225	225	225
3.34933	10	10	10	10	10	10
3.36	0	0	0	0	0	0
3.37067	0	0	0	0	0	0
3.38133	0	0	0	0	0	0
3.392	0	0	0	0	0	0
3.40267	0	0	0	0	0	0
3.41333	0	0	0	0	0	0
3.424	0	0	0	0	0	0
3.43467	0	0	0	0	0	0
3.44533	0	0	0	0	0	0
3.456	0	0	0	0	0	0
3.46667	0	0	0	0	0	0
3.47733	0	0	0	0	0	0
3.488	0	0	0	0	0	0
3.49867	0	0	0	0	0	0
3.50933	0	0	0	0	0	0
3.52	0	0	0	0	0	0
3.53067	0	0	0	0	0	0
3.54133	0	0	0	0	0	0
3.552	0	0	0	0	0	0
3.56267	0	0	0	0	0	0
3.57333	0	0	0	0	0	0
3.584	0	0	0	0	0	0
3.59467	0	0	0	0	0	0
3.60533	0	0	0	0	0	0
3.616	0	0	0	0	0	0
3.62667	0	0	0	0	0	0
3.63733	0	0	0	0	0	0
3.648	0	0	0	0	0	0
3.65867	0	0	0	0	0	0
3.66933	0	0	0	0	0	0
3.68	0	0	0	0	0	0
3.69067	0	0	0	0	0	0
3.70133	0	0	0	0	0	0
3.712	0	0	0	0	0	0
3.72267	0	0	0	0	0	0
3.73333	0	0	0	0	0	0
3.744	0	0	0	0	0	0
3.75467	0	0	0	0	0	0
3.76533	0	0	0	0	0	0
3.776	0	0	0	0	0	0
3.78667	0	0	0	0	0	0
3.79733	0	0	0	0	0	0
3.808	0	0	0	0	0	0
3.81867	0	0	0	0	0	0
3.82933	0	0	0	0	0	0
3.84	0	0	0	0	0	0
3.85067	0	0	0	0	0	0
3.86133	0	0	0	0	0	0
3.872	0	0	0	0	0	0
3.88267	0	0	0	0	0	0
3.89333	0	0	0	0	0	0
3.904	0	0	0	0	0	0
3.91467	0	0	0	0	0	0
3.92533	0	0	0	0	0	0
3.936	0	0	0	0	0	0
3.94667	0	0	0	0	0	0
3.95733	0	0	0	0	0	0
3.968	0	0	0	0	0	0
3.97867	0	0	0	0	0	0
3.98933	0	0	0	0	0	0
4	0	0	0	0	0	0
4.01067	398	398	398	398	398	398
4.02133	378	378	378	378	378	378
4.032	366	366	366	366	366	366
4.04267	345	345	345	345	345	345
4.05333	334	334	334	334	334	334
4.064	318	318	318	318	318	318
4.07467	297	297	297	297	297	297
4.08533	285	285	285	285	285	285
4.096	271	271	271	271	271	271
4.10667	273	273	273	273	273	273
4.11733	257	257	257	257	257	257
4.128	247	247	247	247	247	247
4.13867	230	230	230	230	230	230
4.14933	219	219	219	219	219	219
4.16	216	216	216	216	216	216
4.17067	216	216	216	216	216	216
4.18133	214	214	214	214	214	214
4.192	214	214	214	214	214	214
4.20267	61	61	61	61	61	61
4.21333	62	62	62	62	62	62
4.224	58	58	58	58	58	58
4.23467	61	61	61	61	61	61
4.24533	56	56	56	56	56	56
4.256	58	58	58	58	58	58
4.26667	60	60	60	60	60	60
4.27733	63	63	63	63	63	63
4.288	66	66	66	66	66	66
4.29867	80	80	80	80	80	80
4.30933	73	73	73	73	73	73
4.32	72	72	72	72	72	72
4.33067	81	81	81	81	81	81
4.34133	86	86	86	86	86	86
4.352	92	92	92	92	92	92
4.36267	99	99	99	99	99	99
4.37333	91	91	91	91	91	91
4.384	90	90	90	90	90	90
4.39467	98	98	98	98	98	98
4.40533	100	100	100	100	100	100
4.416	106	106	106	106	106	106
4.42667	101	101	101	101	101	101
4.43733	88	88	88	88	88	88
4.448	90	90	90	90	90	90
4.45867	76	76	76	76	76	76
4.46933	85	85	85	85	85	85
4.48	85	85	85	85	85	85
4.49067	73	73	73	73	73	73
4.50133	66	66	66	66	66	66
4.512	57	57	57	57	57	57
4.52267	50	50	50	50	50	50
4.53333	38	38	38	38	38	38
4.544	47	47	47	47	47	47
4.55467	40	40	40	40	40	40
4.56533	29	29	29	29	29	29
4.576	33	33	33	33	33	33
4.58667	27	27	27	27	27	27
4.59733	23	23	23	23	23	23
4.608	9	9	9	9	9	9
4.61867	3	3	3	3	3	3
4.62933	11	11	11	11	11	11
4.64	8	8	8	8	8	1
4.65067	7	7	7	7	7	23
4.66133	-5	-5	-5	-5	-5	12
4.672	-3	-3	-3	-3	-3	32
4.68267	6	6	6	6	6	36
4.69333	-8	-8	-8	-8	-8	41
4.704	1	1	1	1	1	39
4.71467	0	0	0	0	0	52
4.72533	0	0	0	0	0	59
4.736	0	0	0	0	0	73
4.74667	0	0	0	0	0	90
4.75733	0	0	0	0	0	119
4.768	0	0	0	0	0	156
4.77867	0	0	0	0	0	178
4.78933	0	0	0	0	0	249
4.8	0	0	0	122	0	313
4.81067	0	21	0	139	0	385
4.82133	0	46	0	169	0	457
4.832	0	53	0	179	0	538
4.84267	0	83	0	203	0	642
4.85333	0	125	0	243	0	758
4.864	0	184	0	268	0	859
4.87467	0	243	0	309	0	973
4.88533	0	326	0	373	0	1073
4.896	0	402	0	417	0	1172
4.90667	0	491	0	491	0	1266
4.91733	0	572	0	555	0	1341
4.928	0	660	0	616	0	1424
4.93867	0	759	0	696	0	1467
4.94933	0	826	0	772	0	1509
4.96	0	900	0	825	0	1518
4.97067	0	949	0	874	0	1513
4.98133	0	960	0	935	0	1494
4.992	0	976	0	966	0	1451
5.00267	0	964	0	994	0	1402
5.01333	0	932	0	1016	0	1356
5.024	0	892	0	1004	0	1290
5.03467	0	835	0	978	0	1207
5.04533	0	769	0	958	0	1131
5.056	0	700	0	926	0	1070
5.06667	0	635	0	874	0	1006
5.07733	0	579	0	818	0	937
5.088	0	513	0	779	0	873
5.09867	0	445	0	721	0	816
5.10933	0	413	0	679	0	762
5.12	0	368	0	625	0	698
5.13067	0	324	0	563	0	657
5.14133	0	285	0	537	0	616
5.152	0	257	0	485	0	559
5.16267	0	250	0	433	0	505
5.17333	0	219	0	404	0	467
5.184	0	194	0	386	0	433
5.19467	0	187	0	351	0	394
5.20533	0	179	0	321	0	354
5.216	0	164	0	296	0	333
5.22667	0	141	0	250	0	305
5.23733	0	127	0	230	0	274
5.248	0	108	0	210	0	244
5.25867	0	110	0	190	0	221
5.26933	0	95	0	170	0	206
5.28	0	74	0	160	0	196
5.29067	0	77	0	130	0	174
5.30133	0	59	0	110	0	158
5.312	0	48	0	90	0	148
5.32267	0	39	0	70	0	130
5.33333	0	39	0	50	0	100
5.344	0	23	0	45	0	90
5.35467	0	19	0	30	0	111
5.36533	0	16	0	15	0	88
5.376	0	24	0	10	0	77
5.38667	0	26	0	5	0	87
5.39733	0	21	0	0	0	85
5.408	0	4	0	0	0	74
5.41867	0	0	0	0	0	68
5.42933	0	0	0	0	0	72
5.44	0	0	0	0	0	56
5.45067	0	0	0	0	0	69
5.46133	0	0	0	0	0	63
5.472	0	0	0	0	0	62
5.48267	0	0	0	0	0	49
5.49333	0	0	0	0	0	47
5.504	0	0	0	0	0	40
5.51467	0	0	0	0	0	35
5.52533	0	0	0	0	0	30
5.536	0	0	0	0	0	25
5.54667	0	0	0	0	0	20
5.55733	0	0	0	0	0	15
5.568	0	0	0	0	0	10
5.57867	0	0	0	0	0	5
5.58933	0	0	0	0	0	0
5.6	0	0	0	0	0	0
5.61067	0	0	0	0	0	0
5.62133	0	0	0	0	0	0
5.632	0	0	0	0	0	0
5.64267	0	0	0	0	0	0
5.65333	0	0	0	0	0	0
5.664	0	0	0	0	0	0
5.67467	0	0	0	0	0	0
5.68533	0	0	0	0	0	0
5.696	0	0	0	0	0	0
5.70667	0	0	0	0	0	0
5.71733	0	0	0	0	0	0
5.728	0	0	0	0	0	0
5.73867	0	0	0	0	0	0
5.74933	0	0	0	0	0	0
5.76	0	0	0	0	0	0
5.77067	0	0	0	0	0	0
5.78133	0	0	0	0	0	0
5.792	0	0	0	0	0	0
5.80267	0	0	0	0	0	0
5.81333	0	0	0	0	0	0
5.824	0	0	0	0	0	0
5.83467	0	0	0	0	0	0
5.84533	0	0	0	0	0	0
5.856	0	0	0	0	0	0
5.86667	0	0	0	0	0	0
5.87733	0	0	0	0	0	0
5.888	0	0	0	0	0	0
5.89867	0	0	0	0	0	0
5.90933	0	0	0	0	0	0
5.92	0	0	0	0	0	0
5.93067	0	0	0	0	0	0
5.94133	0	0	0	0	0	0
5.952	0	0	0	0	0	0
5.96267	0	0	0	0	0	0
5.97333	0	0	0	0	0	0
5.984	0	0	0	0	0	0
5.99467	0	0	0	0	0	0
6.00533	0	0	0	0	0	0
6.016	0	0	0	0	0	26
6.02667	0	0	0	0	0	27
6.03733	0	0	0	0	0	11
6.048	0	0	0	0	0	23
6.05867	0	0	0	0	0	31
6.06933	0	0	0	0	0	29
6.08	0	0	0	12	0	28
6.09067	0	0	0	14	0	28
6.10133	0	0	0	17	0	48
6.112	0	0	0	17	0	54
6.12267	0	0	0	24	0	73
6.13333	0	0	0	30	0	89
6.144	0	32	0	38	0	106
6.15467	0	38	0	47	0	137
6.16533	0	42	0	55	0	173
6.176	0	46	0	58	0	214
6.18667	0	50	0	63	0	257
6.19733	0	59	0	76	0	300
6.208	0	70	0	86	0	349
6.21867	0	92	0	95	0	407
6.22933	0	112	0	122	0	470
6.24	0	137	0	153	0	519
6.25067	0	174	0	173	0	577
6.26133	0	218	0	203	0	634
6.272	0	269	0	233	0	696
6.28267	0	322	0	271	0	742
6.29333	0	385	0	306	0	787
6.304	0	440	0	349	0	826
6.31467	0	500	0	406	0	854
6.32533	0	572	0	450	0	878
6.336	0	627	0	502	0	905
6.34667	0	679	0	541	0	908
6.35733	0	730	0	593	0	923
6.368	0	783	0	632	0	916
6.37867	0	817	0	664	0	917
6.38933	0	836	0	695	0	898
6.4	0	831	0	734	0	867
6.41067	0	824	0	742	0	832
6.42133	0	823	0	755	0	814
6.432	0	813	0	762	0	781
6.44267	0	785	0	760	0	759
6.45333	0	746	0	741	0	710
6.464	0	702	0	723	0	670
6.47467	0	674	0	719	0	631
6.48533	0	632	0	690	0	587
6.496	0	575	0	677	0	548
6.50667	0	530	0	642	0	516
6.51733	0	486	0	607	0	484
6.528	0	453	0	570	0	447
6.53867	0	420	0	531	0	414
6.54933	0	381	0	500	0	395
6.56	0	351	0	460	0	364
6.57067	0	323	0	434	0	325
6.58133	0	300	0	400	0	305
6.592	0	281	0	371	0	290
6.60267	0	266	0	338	0	259
6.61333	0	246	0	304	0	237
6.624	0	227	0	282	0	204
6.63467	0	216	0	261	0	177
6.64533	0	209	0	238	0	158
6.656	0	197	0	221	0	147
6.66667	0	184	0	204	0	123
6.67733	0	168	0	180	0	112
6.688	0	160	0	158	0	93
6.69867	0	149	0	151	0	76
6.70933	0	137	0	133	0	46
6.72	0	130	0	129	0	27
6.73067	0	121	0	125	0	27
6.74133	0	112	0	106	0	16
6.752	0	102	0	90	0	0
6.76267	0	103	0	90	0	0
6.77333	0	93	0	78	0	0
6.784	0	80	0	73	0	0
6.79467	0	84	0	72	0	0
6.80533	0	68	0	70	0	0
6.816	0	66	0	65	0	0
6.82667	0	61	0	60	0	0
6.83733	0	57	0	55	0	0
6.848	0	56	0	50	0	0
6.85867	0	46	0	45	0	0
6.86933	0	43	0	40	0	0
6.88	0	40	0	35	0	0
6.89067	0	30	0	30	0	0
6.90133	0	36	0	25	0	0
6.912	0	21	0	20	0	0
6.92267	0	23	0	15	0	0
6.93333	0	18	0	10	0	0
6.944	0	15	0	5	0	0
6.95467	0	23	0	0	0	0
6.96533	0	19	0	0	0	0
6.976	0	9	0	0	0	0
6.98667	0	6	0	0	0	0
6.99733	0	12	0	0	0	0
7.008	0	0	0	0	0	0
7.01867	0	0	0	0	0	0
7.02933	0	0	0	0	0	0
7.04	0	0	0	0	0	0
7.05067	0	0	0	0	0	0
7.06133	0	0	0	0	0	0
7.072	0	0	0	0	0	0
7.08267	0	0	0	0	0	0
7.09333	0	0	0	0	0	0
7.104	0	0	0	0	0	0
7.11467	0	0	0	0	0	0
7.12533	0	0	0	0	0	0
7.136	0	0	0	0	0	0
7.14667	0	0	0	0	0	0
7.15733	0	0	0	0	0	0
7.168	0	0	0	0	0	0
7.17867	0	0	0	0	0	0
7.18933	0	0	0	0	0	0
7.2	0	0	0	0	0	0
7.21067	0	0	0	0	0	0
7.22133	0	0	0	0	0	0
7.232	0	0	0	0	0	0
7.24267	0	0	0	0	0	0
7.25333	0	0	0	0	0	0
7.264	0	0	0	0	0	0
7.27467	0	0	0	0	0	0
7.28533	0	0	0	0	0	0
7.296	0	0	0	0	0	0
7.30667	0	0	0	0	0	0
7.31733	0	0	0	0	0	0
7.328	0	0	0	0	0	0
7.33867	0	0	0	0	0	0
7.34933	0	0	0	0	0	0
7.36	0	0	0	0	0	0
7.37067	0	0	0	0	0	0
7.38133	0	0	0	0	0	0
7.392	0	0	0	0	0	0
7.40267	0	0	0	0	0	0
7.41333	0	0	0	0	0	0
7.424	0	0	0	0	0	0
7.43467	0	0	0	0	0	0
7.44533	0	0	0	0	0	0
7.456	0	0	0	0	0	0
7.46667	0	0	0	0	0	0
7.47733	0	0	0	0	0	0
7.488	0	0	0	0	0	0
7.49867	0	0	0	0	0	0
7.50933	0	0	0	0	0	0
7.52	0	0	0	0	0	0
7.53067	0	0	0	0	0	0
7.54133	0	0	0	0	0	0
7.552	0	0	0	0	0	0
7.56267	0	0	0	0	0	0
7.57333	0	0	0	0	0	0
7.584	0	0	0	0	0	0
7.59467	0	0	0	0	0	0
7.60533	0	0	0	0	0	0
7.616	0	0	0	0	0	0
7.62667	0	0	0	0	0	0
7.63733	0	0	0	0	0	0
7.648	0	0	0	0	0	0
7.65867	0	0	0	0	0	0
7.66933	0	0	0	0	0	0
7.68	0	0	0	0	0	0
7.69067	0	0	0	0	0	0
7.70133	0	0	0	0	0	0
7.712	0	0	0	0	0	0
7.72267	0	0	0	0	0	0
7.73333	0	0	0	0	0	0
7.744	0	0	0	0	0	0
7.75467	0	0	0	0	0	0
7.76533	0	0	0	0	0	0
7.776	0	0	0	0	0	0
7.78667	0	0	0	0	0	0
7.79733	0	0	0	0	0	0
7.808	0	0	0	0	0	0
7.81867	0	0	0	0	0	0
7.82933	0	0	0	0	0	0
7.84	0	0	0	0	0	0
7.85067	0	0	0	0	0	0
7.86133	0	0	0	0	0	0
7.872	0	0	0	0	0	0
7.88267	0	0	0	0	0	0
7.89333	0	0	0	0	0	0
7.904	0	0	0	0	0	0
7.91467	0	0	0	0	0	0
7.92533	0	0	0	0	0	0
7.936	0	0	0	0	0	0
7.94667	0	0	0	0	0	0
7.95733	0	0	0	0	0	0
7.968	0	0	0	0	0	0
7.97867	0	0	0	0	0	0
7.98933	0	0	0	0	0	0
8	0	0	0	0	0	0
8.01067	0	0	0	0	0	0
8.02133	0	0	0	0	0	0
8.032	0	0	0	0	0	0
8.04267	0	0	0	0	0	0
8.05333	0	0	0	0	0	0
8.064	0	0	0	0	0	0
8.07467	0	0	0	0	0	0
8.08533	0	0	0	0	0	0
8.096	0	0	0	0	0	0
8.10667	0	0	0	0	0	0
8.11733	0	0	0	0	0	0
8.128	0	0	0	0	0	0
8.13867	0	0	0	0	0	0
8.14933	0	0	0	0	0	0
8.16	0	0	0	0	0	0
8.17067	0	0	0	0	0	0
8.18133	0	0	0	0	0	0
8.192	0	0	0	0	0	0
8.20267	0	0	0	0	0	0
8.21333	0	0	0	0	0	0
8.224	0	0	0	0	0	0
8.23467	0	0	0	0	0	0
8.24533	0	0	0	0	0	0
8.256	0	0	0	0	0	0
8.26667	0	0	0	0	0	0
8.27733	0	0	0	0	0	0
8.288	0	0	0	0	0	0
8.29867	0	0	0	0	0	0
8.30933	0	0	0	0	0	0
8.32	0	0	0	0	0	0
8.33067	0	0	0	0	0	0
8.34133	0	0	0	0	0	0
8.352	0	0	0	0	0	0
8.36267	0	0	0	0	0	0
8.37333	0	0	0	0	0	0
8.384	0	0	0	0	0	0
8.39467	0	0	0	0	0	0
8.40533	0	0	0	0	0	0
8.416	0	0	0	0	0	0
8.42667	0	0	0	0	0	0
8.43733	0	0	0	0	0	0
8.448	0	0	0	0	0	0
8.45867	0	0	0	0	0	9
8.46933	0	0	0	0	0	16
8.48	0	0	0	0	0	17
8.49067	0	0	0	4	0	23
8.50133	0	0	0	11	0	25
8.512	0	0	0	21	0	27
8.52267	0	0	0	12	0	28
8.53333	0	0	0	27	0	45
8.544	0	0	0	24	0	60
8.55467	0	0	0	25	0	61
8.56533	0	0	0	30	0	73
8.576	0	0	0	25	0	95
8.58667	0	0	0	31	0	98
8.59733	0	0	0	40	0	110
8.608	0	4	0	37	0	119
8.61867	0	12	0	39	0	123
8.62933	0	15	0	55	0	143
8.64	0	27	0	63	0	153
8.65067	0	33	0	67	0	161
8.66133	0	52	0	72	0	166
8.672	0	49	0	86	0	182
8.68267	0	57	0	102	0	195
8.69333	0	78	0	116	0	193
8.704	0	88	0	110	0	197
8.71467	0	107	0	121	0	198
8.72533	0	112	0	130	0	207
8.736	0	126	0	155	0	199
8.74667	0	131	0	157	0	202
8.75733	0	146	0	157	0	215
8.768	0	154	0	173	0	219
8.77867	0	163	0	187	0	211
8.78933	0	165	0	189	0	206
8.8	0	166	0	188	0	215
8.81067	0	172	0	191	0	204
8.82133	0	171	0	194	0	210
8.832	0	175	0	196	0	204
8.84267	0	175	0	192	0	199
8.85333	0	175	0	191	0	182
8.864	0	171	0	186	0	171
8.87467	0	166	0	180	0	162
8.88533	0	159	0	177	0	164
8.896	0	142	0	172	0	144
8.90667	0	140	0	169	0	137
8.91733	0	134	0	172	0	128
8.928	0	130	0	160	0	141
8.93867	0	117	0	149	0	129
8.94933	0	104	0	147	0	119
8.96	0	95	0	146	0	116
8.97067	0	92	0	141	0	114
8.98133	0	88	0	130	0	106
8.992	0	82	0	123	0	103
9.00267	0	66	0	105	0	94
9.01333	0	62	0	102	0	91
9.024	0	53	0	100	0	87
9.03467	0	43	0	97	0	84
9.04533	0	47	0	82	0	76
9.056	0	45	0	84	0	69
9.06667	0	29	0	86	0	58
9.07733	0	27	0	88	0	56
9.088	0	21	0	82	0	50
9.09867	0	25	0	61	0	47
9.10933	0	20	0	53	0	45
9.12	0	26	0	59	0	40
9.13067	0	22	0	59	0	33
9.14133	0	26	0	51	0	29
9.152	0	24	0	37	0	18
9.16267	0	11	0	29	0	12
9.17333	0	8	0	44	0	0
9.184	0	8	0	49	0	0
9.19467	0	7	0	36	0	0
9.20533	0	0	0	31	0	0
9.216	0	0	0	34	0	0
9.22667	0	0	0	24	0	0
9.23733	0	0	0	20	0	0
9.248	0	0	0	21	0	0
9.25867	0	0	0	10	0	0
9.26933	0	0	0	7	0	0
9.28	0	0	0	0	0	0
9.29067	0	0	0	0	0	0
9.30133	0	0	0	0	0	0
9.312	0	0	0	0	0	0
9.32267	0	0	0	0	0	0
9.33333	0	0	0	0	0	0
9.344	0	0	0	0	0	0
9.35467	0	0	0	0	0	0
9.36533	0	0	0	0	0	0
9.376	0	0	0	0	0	0
9.38667	0	0	0	0	0	0
9.39733	0	0	0	0	0	0
9.408	0	0	0	0	0	0
9.41867	0	0	0	0	0	0
9.42933	0	0	0	0	0	0
9.44	0	0	0	0	0	0
9.45067	0	0	0	0	0	0
9.46133	0	0	0	0	0	0
9.472	0	0	0	0	0	0
9.48267	0	0	0	0	0	0
9.49333	0	0	0	0	0	0
9.504	0	0	0	0	0	0
9.51467	0	0	0	0	0	0
9.52533	0	0	0	0	0	0
9.536	0	0	0	0	0	0
9.54667	0	0	0	0	0	0
9.55733	0	0	0	0	0	0
9.568	0	0	0	0	0	0
9.57867	0	0	0	0	0	0
9.58933	0	0	0	0	0	0
9.6	0	0	0	0	0	0
9.61067	0	0	0	0	0	0
9.62133	0	0	0	0	0	0
9.632	0	0	0	0	0	0
9.64267	0	0	0	0	0	0
9.65333	0	0	0	0	0	0
9.664	0	0	0	0	0	0
9.67467	0	0	0	0	0	0
9.68533	0	0	0	0	0	0
9.696	0	0	0	0	0	0
9.70667	0	0	0	0	0	0
9.71733	0	0	0	0	0	0
9.728	0	0	0	0	0	0
9.73867	0	0	0	0	0	0
9.74933	0	0	0	0	0	0
9.76	0	0	0	0	0	0
9.77067	0	0	0	0	0	0
9.78133	0	0	0	0	0	0
9.792	0	0	0	0	0	0
9.80267	0	0	0	0	0	0
9.81333	0	0	0	0	0	0
9.824	0	0	0	0	0	0
9.83467	0	0	0	0	0	0
9.84533	0	0	0	0	0	0
9.856	0	0	0	0	0	0
9.86667	0	0	0	0	0	0
9.87733	0	0	0	0	0	0
9.888	0	0	0	0	0	0
9.89867	0	0	0	0	0	0
9.90933	0	0	0	0	0	0
9.92	0	0	0	0	0	0
9.93067	0	0	0	0	0	0
9.94133	0	0	0	0	0	0
9.952	0	0	0	0	0	0
9.96267	0	0	0	0	0	0
9.97333	0	0	0	0	0	0
9.984	0	0	0	0	0	0
9.99467	0	0	0	0	0	0
10.00533	0	0	0	0	0	0
10.016	0	0	0	0	0	0
10.02667	0	0	0	0	0	0
10.03733	0	0	0	0	0	0
10.048	0	0	0	0	0	0
10.05867	0	0	0	0	0	0
10.06933	0	0	0	0	0	0
10.08	0	0	0	0	0	0
10.09067	0	0	0	0	0	0
10.10133	0	0	0	0	0	0
10.112	0	0	0	0	0	0
10.12267	0	0	0	0	0	0
10.13333	0	0	0	0	0	0
10.144	0	0	0	0	0	0
10.15467	0	0	0	0	0	0
10.16533	0	0	0	0	0	0
10.176	0	0	0	0	0	0
10.18667	0	0	0	0	0	0
10.19733	0	0	0	0	0	0
10.208	0	0	0	0	0	0
10.21867	0	0	0	0	0	0
10.22933	0	0	0	0	0	0
10.24	0	0	0	0	0	0
10.25067	0	0	0	0	0	0
10.26133	0	0	0	0	0	0
10.272	0	0	0	0	0	0
10.28267	0	0	0	0	0	0
10.29333	0	0	0	0	0	0
10.304	0	0	0	0	0	0
10.31467	0	0	0	0	0	0
10.32533	0	0	0	0	0	0
10.336	0	0	0	0	0	0
10.34667	0	0	0	0	0	0
10.35733	0	0	0	0	0	0
10.368	0	0	0	0	0	0
10.37867	0	0	0	0	0	0
10.38933	0	0	0	0	0	0
10.4	0	0	0	0	0	0
10.41067	0	0	0	0	0	0
10.42133	0	0	0	0	0	0
10.432	0	0	0	0	0	0
10.44267	0	0	0	0	0	0
10.45333	0	0	0	0	0	0
10.464	0	0	0	0	0	0
10.47467	0	0	0	0	0	0
10.48533	0	0	0	0	0	0
10.496	0	0	0	0	0	0
10.50667	0	0	0	0	0	0
10.51733	0	0	0	0	0	0
10.528	0	0	0	0	0	0
10.53867	0	0	0	0	0	0
10.54933	0	0	0	0	0	0
10.56	0	0	0	0	0	0
10.57067	0	0	0	0	0	0
10.58133	0	0	0	0	0	0
10.592	0	0	0	0	0	0
10.60267	0	0	0	0	0	0
10.61333	0	0	0	0	0	0
10.624	0	0	0	0	0	0
10.63467	0	0	0	0	0	0
10.64533	0	0	0	0	0	0
10.656	0	0	0	0	0	0
10.66667	0	0	0	0	0	0
10.67733	0	0	0	0	0	0
10.688	0	0	0	0	0	0
10.69867	0	0	0	0	0	0
10.70933	0	0	0	0	0	0
10.72	0	0	0	0	0	0
10.73067	0	0	0	0	0	0
10.74133	0	0	0	0	0	0
10.752	0	0	0	0	0	0
10.76267	0	0	0	0	0	0
10.77333	0	0	0	0	0	0
10.784	0	0	0	0	0	0
10.79467	0	0	0	0	0	0
10.80533	0	0	0	0	0	0
10.816	0	0	0	0	0	0
10.82667	0	0	0	0	0	0
10.83733	0	0	0	0	0	0
10.848	0	0	0	0	0	0
10.85867	0	0	0	0	0	0
10.86933	0	0	0	0	0	0
10.88	0	0	0	0	0	0
10.89067	0	0	0	0	0	0
10.90133	0	0	0	0	0	0
10.912	0	0	0	0	0	0
10.92267	0	0	0	0	0	0
10.93333	0	0	0	0	0	0
10.944	0	0	0	0	0	0
10.95467	0	0	0	0	0	0
10.96533	0	0	0	0	0	0
10.976	0	0	0	0	0	0
10.98667	0	0	0	0	0	0
10.99733	0	0	0	0	0	0
11.008	0	0	0	0	0	0
11.01867	0	0	0	0	0	0
11.02933	0	0	0	0	0	0
11.04	0	0	0	0	0	0
11.05067	0	0	0	0	0	0
11.06133	0	0	0	0	0	0
11.072	0	0	0	0	0	0
11.08267	0	0	0	0	0	0
11.09333	0	0	0	0	0	0
11.104	0	0	0	0	0	0
11.11467	0	0	0	0	0	0
11.12533	0	0	0	0	0	0
11.136	0	0	0	0	0	0
11.14667	0	0	0	0	0	0
11.15733	0	0	0	0	0	0
11.168	0	0	0	0	0	0
11.17867	0	0	0	0	0	0
11.18933	0	0	0	0	0	0
11.2	0	0	0	0	0	0
11.21067	0	0	0	0	0	0
11.22133	0	0	0	0	0	0
11.232	0	0	0	0	0	0
11.24267	0	0	0	0	0	0
11.25333	0	0	0	0	0	0
11.264	0	0	0	0	0	0
11.27467	0	0	0	0	0	0
11.28533	0	0	0	0	0	0
11.296	0	0	0	0	0	0
11.30667	0	0	0	0	0	0
11.31733	0	0	0	0	0	0
11.328	0	0	0	0	0	0
11.33867	0	0	0	0	0	0
11.34933	0	0	0	0	0	0
11.36	0	0	0	0	0	0
11.37067	0	0	0	0	0	0
11.38133	0	0	0	0	0	0
11.392	0	0	0	0	0	0
11.40267	0	0	0	0	0	0
11.41333	0	0	0	0	0	0
11.424	0	0	0	0	0	0
11.43467	0	0	0	0	0	0
11.44533	0	0	0	0	0	0
11.456	0	0	0	0	0	0
11.46667	0	0	0	0	0	0
11.47733	0	0	0	0	0	0
11.488	0	0	0	0	0	0
11.49867	0	0	0	0	0	0
11.50933	0	0	0	0	0	0
11.52	0	0	0	0	0	0
11.53067	0	0	0	0	0	0
11.54133	0	0	0	0	0	0
11.552	0	0	0	0	0	0
11.56267	0	0	0	0	0	0
11.57333	0	0	0	0	0	0
11.584	0	0	0	0	0	0
11.59467	0	0	0	0	0	0
11.60533	0	0	0	0	0	0
11.616	0	0	0	0	0	0
11.62667	0	0	0	0	0	0
11.63733	0	0	0	0	0	0
11.648	0	0	0	0	0	0
11.65867	0	0	0	0	0	0
11.66933	0	0	0	10	0	20
11.68	0	0	0	20	0	18
11.69067	0	0	0	30	0	53
11.70133	0	0	0	45	0	44
11.712	0	0	0	60	0	87
11.72267	0	0	0	70	0	98
11.73333	0	0	0	90	0	99
11.744	0	0	0	110	0	128
11.75467	0	0	0	140	0	130
11.76533	0	20	0	180	0	152
11.776	0	33	0	210	0	175
11.78667	0	61	0	240	0	192
11.79733	0	61	0	270	0	212
11.808	0	71	0	300	0	219
11.81867	0	95	0	330	0	241
11.82933	0	118	0	335	0	271
11.84	0	131	0	351	0	286
11.85067	0	139	0	369	0	276
11.86133	0	155	0	369	0	304
11.872	0	183	0	397	0	329
11.88267	0	191	0	418	0	339
11.89333	0	198	0	422	0	345
11.904	0	230	0	441	0	381
11.91467	0	244	0	446	0	391
11.92533	0	268	0	463	0	421
11.936	0	277	0	473	0	426
11.94667	0	279	0	470	0	433
11.95733	0	299	0	480	0	454
11.968	0	317	0	483	0	453
11.97867	0	315	0	496	0	452
11.98933	0	323	0	500	0	475
12	0	326	0	518	0	477
12.01067	0	346	0	543	0	479
12.02133	0	353	0	541	0	461
12.032	0	339	0	550	0	461
12.04267	0	344	0	540	0	475
12.05333	0	360	0	546	0	455
12.064	0	353	0	532	0	443
12.07467	0	359	0	533	0	432
12.08533	0	354	0	538	0	439
12.096	0	350	0	519	0	421
12.10667	0	356	0	519	0	432
12.11733	0	336	0	506	0	396
12.128	0	326	0	507	0	392
12.13867	0	304	0	494	0	390
12.14933	0	291	0	478	0	374
12.16	0	296	0	466	0	360
12.17067	0	287	0	447	0	332
12.18133	0	285	0	419	0	323
12.192	0	259	0	419	0	309
12.20267	0	242	0	415	0	328
12.21333	0	234	0	404	0	311
12.224	0	216	0	386	0	291
12.23467	0	202	0	367	0	282
12.24533	0	194	0	336	0	265
12.256	0	178	0	337	0	250
12.26667	0	153	0	312	0	246
12.27733	0	146	0	295	0	245
12.288	0	139	0	285	0	233
12.29867	0	104	0	249	0	222
12.30933	0	92	0	247	0	215
12.32	0	85	0	239	0	209
12.33067	0	66	0	211	0	177
12.34133	0	58	0	188	0	166
12.352	0	50	0	159	0	163
12.36267	0	49	0	162	0	159
12.37333	0	20	0	140	0	150
12.384	0	21	0	136	0	143
12.39467	0	7	0	115	0	137
12.40533	0	0	0	104	0	112
12.416	0	0	0	102	0	104
12.42667	0	0	0	86	0	99
12.43733	0	0	0	71	0	95
12.448	0	0	0	54	0	93
12.45867	0	0	0	50	0	78
12.46933	0	0	0	51	0	75
12.48	0	0	0	36	0	71
12.49067	0	0	0	25	0	0
12.50133	0	0	0	29	0	0
12.512	0	0	0	32	0	0
12.52267	0	0	0	4	0	0
12.53333	0	0	0	0	0	0
12.544	0	0	0	0	0	0
12.55467	0	0	0	0	0	0
12.56533	0	0	0	0	0	0
12.576	0	0	0	0	0	0
12.58667	0	0	0	0	0	0
12.59733	0	0	0	0	0	0
12.608	0	0	0	0	0	0
12.61867	0	0	0	0	0	0
12.62933	0	0	0	0	0	0
12.64	0	0	0	0	0	0
12.65067	0	0	0	0	0	0
12.66133	0	0	0	0	0	0
12.672	0	0	0	0	0	0
12.68267	0	0	0	0	0	0
12.69333	0	0	0	0	0	0
12.704	0	0	0	0	0	0
12.71467	0	0	0	0	0	0
12.72533	0	0	0	0	0	0
12.736	0	0	0	0	0	0
12.74667	0	0	0	0	0	0
12.75733	0	0	0	0	0	0
12.768	0	0	0	0	0	0
12.77867	0	0	0	0	0	0
12.78933	0	0	0	0	0	0
12.8	0	0	0	0	0	0
12.81067	0	0	0	0	0	0
12.82133	0	0	0	0	0	0
12.832	0	0	0	0	0	0
12.84267	0	0	0	0	0	0
12.85333	0	0	0	0	0	0
12.864	0	0	0	0	0	0
12.87467	0	0	0	0	0	0
12.88533	0	0	0	0	0	0
12.896	0	0	0	0	0	0
12.90667	0	0	0	0	0	0
12.91733	0	0	0	0	0	0
12.928	0	0	0	0	0	0
12.93867	0	0	0	0	0	0
12.94933	0	0	0	0	0	0
12.96	0	0	0	0	0	0
12.97067	0	0	0	0	0	0
12.98133	0	0	0	0	0	0
12.992	0	0	0	0	0	0
13.00267	0	0	0	0	0	0
13.01333	0	0	0	0	0	0
13.024	0	0	0	0	0	0
13.03467	0	0	0	0	0	0
13.04533	0	0	0	0	0	0
13.056	0	0	0	0	0	0
13.06667	0	0	0	0	0	0
13.07733	0	0	0	0	0	0
13.088	0	0	0	0	0	0
13.09867	0	0	0	0	0	0
13.10933	0	0	0	0	0	0
13.12	0	0	0	0	0	0
13.13067	0	0	0	0	0	0
13.14133	0	0	0	0	0	0
13.152	0	0	0	0	0	0
13.16267	0	0	0	0	0	0
13.17333	0	0	0	0	0	0
13.184	0	0	0	0	0	0
13.19467	0	0	0	0	0	0
13.20533	0	0	0	0	0	0
13.216	0	0	0	0	0	0
13.22667	0	0	0	0	0	0
13.23733	0	0	0	0	0	0
13.248	0	0	0	0	0	0
13.25867	0	0	0	0	0	0
13.26933	0	0	0	0	0	0
13.28	0	0	0	0	0	0
13.29067	0	0	0	0	0	0
13.30133	0	0	0	0	0	0
13.312	0	0	0	0	0	0
13.32267	0	0	0	0	0	0
13.33333	0	0	0	0	0	0
13.344	0	0	0	0	0	0
13.35467	0	0	0	0	0	0
13.36533	0	0	0	0	0	0
13.376	0	0	0	0	0	0
13.38667	0	0	0	0	0	0
13.39733	0	0	0	0	0	0
13.408	0	0	0	0	0	0
13.41867	0	0	0	0	0	0
13.42933	0	0	0	0	0	0
13.44	0	0	0	0	0	0
13.45067	0	0	0	0	0	0
13.46133	0	0	0	0	0	0
13.472	0	0	0	0	0	0
13.48267	0	0	0	0	0	0
13.49333	0	0	0	0	0	0
13.504	0	0	0	0	0	0
13.51467	0	0	0	0	0	0
13.52533	0	0	0	0	0	0
13.536	0	0	0	0	0	0
13.54667	0	0	0	0	0	0
13.55733	0	0	0	0	0	0
13.568	0	0	0	0	0	0
13.57867	0	0	0	0	0	0
13.58933	0	0	0	0	0	0
13.6	0	0	0	0	0	0
13.61067	0	0	0	0	0	0
13.62133	0	0	0	0	0	0
13.632	0	0	0	0	0	0
13.64267	0	0	0	0	0	0
13.65333	0	0	0	0	0	0
13.664	0	0	0	0	0	0
13.67467	0	0	0	0	0	0
13.68533	0	0	0	0	0	0
13.696	0	0	0	0	0	0
13.70667	0	0	0	0	0	0
13.71733	0	0	0	0	0	0
13.728	0	0	0	0	0	0
13.73867	0	0	0	0	0	0
13.74933	0	0	0	0	0	0
13.76	0	0	0	0	0	0
13.77067	0	0	0	0	0	0
13.78133	0	0	0	0	0	0
13.792	0	0	0	0	0	0
13.80267	0	0	0	0	0	0
13.81333	0	0	0	0	0	0
13.824	0	0	0	0	0	0
13.83467	0	0	0	0	0	0
13.84533	0	0	0	0	0	0
13.856	0	0	0	0	0	0
13.86667	0	0	0	0	0	0
13.87733	0	0	0	0	0	0
13.888	0	0	0	0	0	0
13.89867	0	0	0	0	0	0
13.90933	0	0	0	0	0	0
13.92	0	0	0	0	0	0
13.93067	0	0	0	0	0	0
13.94133	0	0	0	0	0	0
13.952	0	0	0	0	0	0
13.96267	0	0	0	0	0	0
13.97333	0	0	0	0	0	0
13.984	0	0	0	0	0	0
13.99467	0	0	0	0	0	0
14.00533	0	0	0	0	0	0
14.016	0	0	0	0	0	0
14.02667	0	0	0	0	0	0
14.03733	0	0	0	0	0	0
14.048	0	0	0	0	0	0
14.05867	0	0	0	0	0	0
14.06933	0	0	0	0	0	0
14.08	0	0	0	0	0	0
14.09067	0	0	0	0	0	0
14.10133	0	0	0	0	0	0
14.112	0	0	0	0	0	0
14.12267	0	0	0	0	0	0
14.13333	0	0	0	0	0	0
14.144	0	0	0	0	0	0
14.15467	0	0	0	0	0	0
14.16533	0	0	0	0	0	0
14.176	0	0	0	0	0	0
14.18667	0	0	0	0	0	0
14.19733	0	0	0	0	0	0
14.208	0	0	0	0	0	0
14.21867	0	0	0	0	0	0
14.22933	0	0	0	0	0	0
14.24	0	0	0	0	0	0
14.25067	0	0	0	0	0	0
14.26133	0	0	0	0	0	0
14.272	0	0	0	0	0	0
14.28267	0	0	0	0	0	0
14.29333	0	0	0	0	0	0
14.304	0	0	0	0	0	0
14.31467	0	0	0	0	0	0
14.32533	0	0	0	0	0	0
14.336	0	0	0	0	0	0
14.34667	0	0	0	0	0	0
14.35733	0	0	0	0	0	0
14.368	0	0	0	0	0	0
14.37867	0	0	0	0	0	0
14.38933	0	0	0	0	0	0
14.4	0	0	0	0	0	0
14.41067	0	0	0	0	0	0
14.42133	0	0	0	0	0	0
14.432	0	0	0	0	0	0
14.44267	0	0	0	0	0	0
14.45333	0	0	0	0	0	0
14.464	0	0	0	0	0	0
14.47467	0	0	0	0	0	0
14.48533	0	0	0	0	0	0
14.496	0	0	0	0	0	0
14.50667	0	0	0	0	0	0
14.51733	0	0	0	0	0	0
14.528	0	0	0	0	0	0
14.53867	0	0	0	0	0	0
14.54933	0	0	0	0	0	0
14.56	0	0	0	0	0	0
14.57067	0	0	0	0	0	0
14.58133	0	0	0	0	0	0
14.592	0	0	0	0	0	0
14.60267	0	0	0	0	0	0
14.61333	0	0	0	0	0	0
14.624	0	0	0	0	0	0
14.63467	0	0	0	0	0	0
14.64533	0	0	0	0	0	0
14.656	0	0	0	0	0	0
14.66667	0	0	0	0	0	0
14.67733	0	0	0	0	0	0
14.688	0	0	0	0	0	0
14.69867	0	0	0	0	0	0
14.70933	0	0	0	0	0	0
14.72	0	0	0	0	0	0
14.73067	0	0	0	0	0	0
14.74133	0	0	0	0	0	0
14.752	0	0	0	0	0	0
14.76267	0	0	0	0	0	0
14.77333	0	0	0	0	0	0
14.784	0	0	0	0	0	0
14.79467	0	0	0	0	0	0
14.80533	0	0	0	0	0	0
14.816	0	0	0	0	0	0
14.82667	0	0	0	0	0	0
14.83733	0	0	0	0	0	0
14.848	0	0	0	0	0	0
14.85867	0	0	0	0	0	0
14.86933	0	0	0	0	0	0
14.88	0	0	0	0	0	0
14.89067	0	0	0	0	0	0
14.90133	0	0	0	0	0	0
14.912	0	0	0	0	0	0
14.92267	0	0	0	0	0	0
14.93333	0	0	0	0	0	0
14.944	0	0	0	0	0	0
14.95467	0	0	0	0	0	0
14.96533	0	0	0	0	0	0
14.976	0	0	0	0	0	0
14.98667	0	0	0	0	0	0
14.99733	0	0	0	0	0	0
15.008	0	0	0	0	0	0
