# Supplementary material for: Fabrication of calixarene-grafted bio-polymeric magnetic composites for magnetic solid phase extraction of non-steroidal anti-inflammatory drugs in water samples
Source: PeerJ. 2018 Jul 6;6:e5108. doi: 10.7717/peerj.5108 (PMC6037154; doi:10.7717/peerj.5108)
Supplement: Data S1 [file peerj-06-5108-s006.zip › IR.csv]

Wavenumber	Sp-TDI	Sp-TDI-calix	MSp-TDI-calix
4000	101.33813	99.32208	78.01841
3999	101.33366	99.31935	78.01481
3998	101.32958	99.31642	78.01051
3997	101.32474	99.31359	78.0059
3996	101.31896	99.31015	78.00163
3995	101.31253	99.30512	77.99811
3994	101.30512	99.299	77.99527
3993	101.29664	99.2939	77.99259
3992	101.28819	99.29118	77.98949
3991	101.28043	99.29072	77.98574
3990	101.27331	99.29134	77.98146
3989	101.26657	99.29179	77.97678
3988	101.25979	99.29159	77.97163
3987	101.25291	99.29072	77.96579
3986	101.24592	99.28911	77.95937
3985	101.23874	99.28664	77.95322
3984	101.23146	99.28347	77.94836
3983	101.22412	99.28015	77.94516
3982	101.21674	99.27753	77.94295
3981	101.20935	99.27626	77.94083
3980	101.20198	99.27595	77.93856
3979	101.19465	99.27561	77.9365
3978	101.18738	99.27464	77.93479
3977	101.18017	99.27316	77.93306
3976	101.173	99.27165	77.93068
3975	101.16584	99.27035	77.92726
3974	101.15867	99.26921	77.92297
3973	101.15149	99.26819	77.91873
3972	101.1443	99.26728	77.91568
3971	101.13708	99.26646	77.91435
3970	101.12983	99.26567	77.91406
3969	101.12251	99.2648	77.91337
3968	101.1151	99.26375	77.91149
3967	101.10759	99.2624	77.90862
3966	101.10007	99.26082	77.90529
3965	101.09252	99.25933	77.90172
3964	101.08494	99.25818	77.8979
3963	101.07734	99.25717	77.89404
3962	101.06977	99.25582	77.89075
3961	101.06227	99.25383	77.88844
3960	101.05487	99.25149	77.88683
3959	101.04753	99.24956	77.88518
3958	101.04026	99.24858	77.88284
3957	101.03312	99.24844	77.87979
3956	101.02596	99.24866	77.87661
3955	101.01847	99.24884	77.87408
3954	101.01035	99.24893	77.87255
3953	101.00168	99.24888	77.87189
3952	100.99325	99.2482	77.8715
3951	100.9862	99.24613	77.87068
3950	100.98133	99.24235	77.86898
3949	100.9783	99.23778	77.86648
3948	100.97495	99.23404	77.86383
3947	100.96897	99.23201	77.86148
3946	100.95953	99.23199	77.85914
3945	100.9478	99.23423	77.85628
3944	100.93699	99.23828	77.85282
3943	100.93034	99.24163	77.84944
3942	100.92892	99.24104	77.84679
3941	100.93056	99.23546	77.84474
3940	100.93183	99.22718	77.84258
3939	100.93121	99.21998	77.84004
3938	100.92917	99.21535	77.83762
3937	100.92663	99.21174	77.83578
3936	100.92397	99.20665	77.83424
3935	100.92155	99.19927	77.83211
3934	100.91994	99.19191	77.82868
3933	100.91856	99.18843	77.82422
3932	100.91503	99.19059	77.82008
3931	100.908	99.19494	77.81777
3930	100.89953	99.19661	77.81718
3929	100.8913	99.19546	77.81655
3928	100.88258	99.19449	77.81424
3927	100.87354	99.19474	77.81012
3926	100.86771	99.19377	77.80558
3925	100.86885	99.18841	77.80244
3924	100.87655	99.17773	77.80172
3923	100.8864	99.16308	77.8035
3922	100.89473	99.14661	77.80697
3921	100.90082	99.13078	77.81045
3920	100.90499	99.11777	77.81185
3919	100.90634	99.10965	77.80958
3918	100.90321	99.10787	77.80411
3917	100.89665	99.1108	77.79789
3916	100.89037	99.11437	77.79329
3915	100.88643	99.11566	77.79047
3914	100.88427	99.11482	77.78815
3913	100.88323	99.11291	77.78549
3912	100.88352	99.11072	77.7828
3911	100.8848	99.10879	77.78141
3910	100.88529	99.10724	77.78249
3909	100.88345	99.10566	77.78595
3908	100.88012	99.102	77.79062
3907	100.87926	99.09247	77.79521
3906	100.88566	99.07395	77.79915
3905	100.90065	99.04712	77.80274
3904	100.91835	99.01858	77.80626
3903	100.92979	98.99613	77.80895
3902	100.93117	98.98365	77.80885
3901	100.92404	98.98216	77.80441
3900	100.91318	98.98941	77.7966
3899	100.90397	98.99901	77.78856
3898	100.89798	99.0054	77.78268
3897	100.8934	99.00701	77.77907
3896	100.88875	99.00517	77.77629
3895	100.88413	99.00178	77.77282
3894	100.88077	98.99843	77.76821
3893	100.87968	98.99607	77.76353
3892	100.88068	98.99401	77.76108
3891	100.88294	98.98996	77.76231
3890	100.88486	98.9832	77.76586
3889	100.88496	98.97505	77.76872
3888	100.88363	98.96779	77.76894
3887	100.88194	98.96442	77.76656
3886	100.88019	98.96576	77.76331
3885	100.87694	98.96821	77.76155
3884	100.87131	98.96756	77.76171
3883	100.86419	98.96378	77.76213
3882	100.85803	98.95979	77.76129
3881	100.85567	98.95764	77.75942
3880	100.85699	98.95636	77.75839
3879	100.85807	98.95404	77.75916
3878	100.85564	98.95052	77.7604
3877	100.85017	98.94685	77.76047
3876	100.84388	98.94445	77.75931
3875	100.83949	98.9434	77.75847
3874	100.8382	98.94173	77.75941
3873	100.83867	98.93767	77.76167
3872	100.83909	98.93175	77.76306
3871	100.8398	98.9263	77.76193
3870	100.84228	98.92274	77.75875
3869	100.84507	98.92019	77.7557
3868	100.84421	98.9173	77.75381
3867	100.83906	98.91397	77.75222
3866	100.83395	98.91115	77.74996
3865	100.83326	98.90965	77.74709
3864	100.8358	98.90912	77.74465
3863	100.83766	98.90816	77.74373
3862	100.83842	98.90633	77.74402
3861	100.83831	98.90456	77.74429
3860	100.83635	98.90362	77.74388
3859	100.83101	98.90357	77.74305
3858	100.82216	98.904	77.7425
3857	100.81053	98.90406	77.74269
3856	100.80054	98.9026	77.74363
3855	100.79494	98.89915	77.74446
3854	100.79727	98.8943	77.74286
3853	100.80002	98.89014	77.7387
3852	100.80081	98.88701	77.73519
3851	100.79931	98.88448	77.73271
3850	100.79898	98.88223	77.72951
3849	100.80053	98.88027	77.72506
3848	100.80382	98.87855	77.71998
3847	100.8064	98.87704	77.71547
3846	100.80651	98.87562	77.7126
3845	100.80513	98.87419	77.71163
3844	100.80499	98.87278	77.71201
3843	100.80449	98.87134	77.71324
3842	100.79948	98.86976	77.71495
3841	100.79204	98.86809	77.71682
3840	100.78725	98.86683	77.71836
3839	100.78183	98.86646	77.7184
3838	100.76986	98.86673	77.71637
3837	100.75642	98.86706	77.71308
3836	100.74715	98.8674	77.70943
3835	100.74026	98.86798	77.70563
3834	100.73373	98.8689	77.70143
3833	100.728	98.87021	77.69664
3832	100.72299	98.87194	77.69164
3831	100.71602	98.87414	77.68707
3830	100.70406	98.87676	77.6832
3829	100.68757	98.87972	77.67993
3828	100.67146	98.88294	77.67738
3827	100.66091	98.88635	77.67627
3826	100.65538	98.88994	77.6771
3825	100.64984	98.89368	77.67904
3824	100.64188	98.89752	77.68015
3823	100.63337	98.90152	77.67875
3822	100.6312	98.90576	77.67459
3821	100.63306	98.91025	77.66978
3820	100.62669	98.91492	77.66664
3819	100.60431	98.91969	77.66414
3818	100.56802	98.92452	77.66001
3817	100.52672	98.92943	77.6536
3816	100.49293	98.93462	77.6465
3815	100.47105	98.94011	77.64112
3814	100.45467	98.94562	77.63787
3813	100.44023	98.95084	77.63557
3812	100.42917	98.95592	77.63325
3811	100.42242	98.96124	77.63065
3810	100.41861	98.96654	77.6278
3809	100.41751	98.97099	77.62488
3808	100.42657	98.97432	77.62235
3807	100.44696	98.9771	77.62095
3806	100.46013	98.97939	77.6207
3805	100.44514	98.98035	77.6205
3804	100.40385	98.9799	77.61905
3803	100.36004	98.98131	77.61596
3802	100.33532	98.98856	77.61199
3801	100.3202	98.99805	77.60903
3800	100.30569	99.00082	77.60787
3799	100.28745	98.99568	77.60741
3798	100.27028	98.98943	77.60614
3797	100.25841	98.99009	77.60355
3796	100.24804	98.99816	77.60033
3795	100.22625	99.00661	77.59766
3794	100.19068	99.01107	77.59588
3793	100.15499	99.01377	77.59447
3792	100.13165	99.01932	77.59297
3791	100.11948	99.02864	77.59175
3790	100.11079	99.03713	77.59187
3789	100.09947	99.0396	77.59405
3788	100.08576	99.03435	77.59771
3787	100.07434	99.02508	77.60116
3786	100.06881	99.01844	77.60288
3785	100.06995	99.01752	77.60294
3784	100.07694	99.0175	77.60287
3783	100.08484	99.01058	77.60336
3782	100.0879	98.99546	77.60304
3781	100.08782	98.97984	77.59987
3780	100.09189	98.97293	77.59401
3779	100.09992	98.97348	77.58942
3778	100.10458	98.97046	77.59018
3777	100.10558	98.95809	77.5957
3776	100.11234	98.94168	77.60244
3775	100.13151	98.92933	77.60814
3774	100.16134	98.91894	77.61254
3773	100.19564	98.89875	77.61577
3772	100.23123	98.86325	77.61789
3771	100.26609	98.82378	77.62032
3770	100.29345	98.79538	77.62603
3769	100.30717	98.7773	77.63623
3768	100.30978	98.75957	77.64748
3767	100.31272	98.74168	77.65461
3766	100.32432	98.73379	77.65641
3765	100.33987	98.73723	77.65653
3764	100.35018	98.73609	77.65812
3763	100.35338	98.71592	77.66004
3762	100.3565	98.68332	77.65972
3761	100.3709	98.65775	77.65818
3760	100.40145	98.64708	77.66008
3759	100.43793	98.63869	77.66951
3758	100.46846	98.61745	77.68656
3757	100.49065	98.58791	77.70641
3756	100.50567	98.56379	77.72419
3755	100.51435	98.54913	77.7395
3754	100.52944	98.53324	77.75571
3753	100.58641	98.49021	77.7762
3752	100.70711	98.40861	77.79538
3751	100.81436	98.33693	77.80225
3750	100.83329	98.30923	77.80095
3749	100.80742	98.29385	77.80238
3748	100.78832	98.26574	77.80453
3747	100.78813	98.22525	77.80086
3746	100.79725	98.20229	77.78892
3745	100.79978	98.23156	77.7707
3744	100.78354	98.29552	77.75686
3743	100.75508	98.33819	77.7549
3742	100.73639	98.34254	77.75907
3741	100.74041	98.3332	77.76288
3740	100.7622	98.33434	77.76582
3739	100.78887	98.35057	77.76964
3738	100.80262	98.37391	77.77533
3737	100.789	98.40116	77.77966
3736	100.74849	98.43292	77.77668
3735	100.69398	98.46032	77.7659
3734	100.65245	98.46641	77.75462
3733	100.63135	98.45895	77.74873
3732	100.61575	98.46262	77.74818
3731	100.59471	98.48147	77.75141
3730	100.56596	98.50015	77.75711
3729	100.53377	98.50968	77.76344
3728	100.50724	98.5194	77.76846
3727	100.49228	98.54308	77.77111
3726	100.47944	98.57683	77.77196
3725	100.45129	98.60413	77.77203
3724	100.40698	98.62211	77.77092
3723	100.36292	98.64206	77.76769
3722	100.33355	98.67042	77.76242
3721	100.31886	98.69939	77.75663
3720	100.31204	98.71656	77.75183
3719	100.31083	98.72116	77.7486
3718	100.31265	98.72381	77.74709
3717	100.30889	98.73399	77.74697
3716	100.29226	98.75053	77.7475
3715	100.26318	98.76319	77.74897
3714	100.23571	98.75868	77.75343
3713	100.23269	98.72835	77.76257
3712	100.25463	98.68726	77.77309
3711	100.26587	98.66977	77.77828
3710	100.27257	98.67233	77.77674
3709	100.29112	98.67896	77.77176
3708	100.30782	98.68985	77.76656
3707	100.31397	98.70462	77.76261
3706	100.31277	98.71924	77.75988
3705	100.30603	98.73262	77.7575
3704	100.29315	98.74805	77.75463
3703	100.27518	98.76822	77.75183
3702	100.25589	98.78806	77.75123
3701	100.23768	98.7987	77.75459
3700	100.22096	98.79632	77.76073
3699	100.20904	98.78438	77.76631
3698	100.207	98.77095	77.76959
3697	100.21415	98.76168	77.77182
3696	100.22375	98.75582	77.7753
3695	100.22921	98.74974	77.78083
3694	100.22953	98.74373	77.78712
3693	100.22897	98.74135	77.79245
3692	100.23504	98.73965	77.79654
3691	100.24696	98.72991	77.79983
3690	100.25114	98.71035	77.80119
3689	100.24497	98.6887	77.79997
3688	100.2395	98.67041	77.79931
3687	100.23755	98.65707	77.80163
3686	100.23766	98.64658	77.80586
3685	100.23886	98.63749	77.81027
3684	100.24062	98.62977	77.81376
3683	100.24251	98.62367	77.81601
3682	100.24434	98.61873	77.81829
3681	100.24617	98.61534	77.82328
3680	100.24807	98.61349	77.83354
3679	100.24989	98.61154	77.84845
3678	100.2516	98.60763	77.86282
3677	100.25329	98.60338	77.86932
3676	100.25513	98.59731	77.86567
3675	100.25732	98.58326	77.86346
3674	100.25992	98.56077	77.87252
3673	100.26284	98.53552	77.88604
3672	100.2659	98.51235	77.89497
3671	100.26896	98.49763	77.89531
3670	100.27209	98.49285	77.88702
3669	100.27525	98.48926	77.87595
3668	100.27844	98.48002	77.86599
3667	100.28179	98.46738	77.85578
3666	100.28543	98.45445	77.84521
3665	100.28949	98.4421	77.83659
3664	100.29409	98.42969	77.83138
3663	100.29927	98.4167	77.82895
3662	100.30503	98.40308	77.82867
3661	100.31131	98.38878	77.83089
3660	100.31801	98.37308	77.83563
3659	100.32503	98.35503	77.84133
3658	100.33228	98.33503	77.84554
3657	100.33967	98.31516	77.84782
3656	100.34711	98.29706	77.85173
3655	100.35454	98.28011	77.86031
3654	100.36195	98.26277	77.87086
3653	100.36939	98.24475	77.87916
3652	100.37687	98.22637	77.88578
3651	100.38433	98.2058	77.89718
3650	100.39144	98.18198	77.91258
3649	100.39778	98.16206	77.91768
3648	100.40352	98.14568	77.90831
3647	100.40921	98.12737	77.89299
3646	100.41508	98.10814	77.87568
3645	100.42107	98.08968	77.85492
3644	100.42708	98.07208	77.83024
3643	100.43308	98.05545	77.80556
3642	100.43904	98.03984	77.78799
3641	100.44496	98.0245	77.78159
3640	100.45084	98.00853	77.78419
3639	100.45666	97.99162	77.78995
3638	100.46239	97.97342	77.79422
3637	100.46791	97.953	77.79555
3636	100.47324	97.92994	77.79451
3635	100.47853	97.90587	77.79283
3634	100.48404	97.88313	77.79225
3633	100.48977	97.8612	77.79311
3632	100.49524	97.83691	77.79394
3631	100.49999	97.8085	77.79405
3630	100.50446	97.78206	77.79307
3629	100.50839	97.7658	77.79034
3628	100.5107	97.75363	77.7896
3627	100.51261	97.73513	77.79066
3626	100.51492	97.71287	77.78672
3625	100.51773	97.69266	77.77427
3624	100.52049	97.67633	77.75532
3623	100.52224	97.66077	77.73485
3622	100.52232	97.64153	77.7179
3621	100.51987	97.61785	77.70783
3620	100.51273	97.59375	77.70557
3619	100.49897	97.57351	77.70996
3618	100.48169	97.55569	77.71952
3617	100.46575	97.53588	77.73092
3616	100.45527	97.51238	77.73836
3615	100.45312	97.48755	77.73742
3614	100.45906	97.46526	77.7283
3613	100.46933	97.44585	77.71595
3612	100.47726	97.42669	77.70535
3611	100.47421	97.40771	77.69694
3610	100.45258	97.39402	77.68723
3609	100.40989	97.39041	77.67221
3608	100.35818	97.39288	77.65039
3607	100.31988	97.39005	77.6239
3606	100.30281	97.37677	77.59648
3605	100.29428	97.35707	77.57114
3604	100.28188	97.33691	77.55059
3603	100.26446	97.31932	77.53669
3602	100.24849	97.30448	77.5284
3601	100.23684	97.2913	77.52249
3600	100.2254	97.27763	77.51739
3599	100.20819	97.26167	77.51484
3598	100.18189	97.24385	77.5169
3597	100.14826	97.22618	77.52236
3596	100.11359	97.21077	77.52607
3595	100.08504	97.19716	77.5226
3594	100.06798	97.18185	77.51089
3593	100.06202	97.16204	77.49493
3592	100.05941	97.13837	77.47934
3591	100.05141	97.11348	77.46546
3590	100.03441	97.09058	77.45161
3589	100.009	97.07294	77.43526
3588	99.97164	97.06182	77.41597
3587	99.92208	97.05267	77.39794
3586	99.87658	97.03798	77.38574
3585	99.84164	97.01783	77.37814
3584	99.81176	96.99666	77.37108
3583	99.78251	96.97722	77.36199
3582	99.75055	96.96012	77.35
3581	99.71335	96.94445	77.33537
3580	99.67185	96.92842	77.31963
3579	99.63017	96.91039	77.30557
3578	99.59293	96.88986	77.29538
3577	99.56205	96.86744	77.28863
3576	99.53674	96.84428	77.28208
3575	99.51386	96.8217	77.27246
3574	99.4896	96.80033	77.25945
3573	99.46141	96.77971	77.24537
3572	99.42791	96.75853	77.23264
3571	99.38709	96.73559	77.22169
3570	99.33759	96.71076	77.2114
3569	99.28275	96.68545	77.2006
3568	99.22924	96.66249	77.18842
3567	99.1761	96.64397	77.17429
3566	99.13	96.62344	77.15927
3565	99.10295	96.59352	77.14411
3564	99.09048	96.55618	77.12737
3563	99.07975	96.51872	77.10802
3562	99.06319	96.48595	77.08689
3561	99.0398	96.45796	77.0656
3560	99.01087	96.4321	77.04553
3559	98.97826	96.40524	77.02763
3558	98.94329	96.37576	77.01265
3557	98.90687	96.34412	77.00101
3556	98.86993	96.31221	76.99237
3555	98.83377	96.28236	76.9853
3554	98.79924	96.25576	76.97764
3553	98.76669	96.23033	76.96753
3552	98.73637	96.20108	76.95507
3551	98.70792	96.16467	76.94245
3550	98.6793	96.12269	76.93112
3549	98.64928	96.08024	76.9196
3548	98.61846	96.04204	76.9046
3547	98.58712	96.01013	76.88474
3546	98.55322	95.98376	76.86355
3545	98.51696	95.95886	76.84642
3544	98.48213	95.93121	76.83324
3543	98.45047	95.90089	76.81776
3542	98.42003	95.87124	76.79488
3541	98.38849	95.84508	76.76496
3540	98.35477	95.8221	76.7324
3539	98.31935	95.79881	76.70141
3538	98.28384	95.77161	76.67396
3537	98.25037	95.7398	76.65097
3536	98.22047	95.70543	76.63338
3535	98.19341	95.67001	76.62061
3534	98.16672	95.63384	76.60919
3533	98.13892	95.59761	76.59532
3532	98.11132	95.56294	76.57845
3531	98.08556	95.53077	76.56152
3530	98.06142	95.49919	76.54777
3529	98.03749	95.46437	76.53738
3528	98.01244	95.42445	76.52727
3527	97.98511	95.38175	76.51395
3526	97.95433	95.34191	76.49599
3525	97.9202	95.31097	76.47469
3524	97.88498	95.29139	76.45354
3523	97.85176	95.27909	76.43562
3522	97.82217	95.26588	76.42039
3521	97.79485	95.2474	76.40382
3520	97.7676	95.2262	76.38253
3519	97.74005	95.20517	76.35699
3518	97.71243	95.18379	76.33057
3517	97.68501	95.1602	76.30593
3516	97.65847	95.13564	76.28308
3515	97.63308	95.11308	76.26086
3514	97.60775	95.09199	76.2387
3513	97.58089	95.06749	76.2165
3512	97.55269	95.03662	76.19392
3511	97.52539	95.00396	76.171
3510	97.50105	94.97759	76.14883
3509	97.47944	94.95915	76.12854
3508	97.45797	94.94141	76.10957
3507	97.43372	94.91637	76.08994
3506	97.40619	94.88198	76.06852
3505	97.37769	94.84319	76.0463
3504	97.35027	94.81052	76.02509
3503	97.32387	94.79122	76.00575
3502	97.29836	94.78192	75.98799
3501	97.27409	94.77341	75.97127
3500	97.25045	94.76173	75.95507
3499	97.22668	94.74938	75.93843
3498	97.20321	94.7395	75.91989
3497	97.18054	94.73226	75.89862
3496	97.15831	94.72461	75.87535
3495	97.13583	94.71293	75.85201
3494	97.11291	94.69583	75.83038
3493	97.08978	94.67469	75.81111
3492	97.06661	94.65198	75.79386
3491	97.04341	94.62916	75.77768
3490	97.02038	94.6065	75.76134
3489	96.99784	94.58468	75.74401
3488	96.97571	94.56537	75.72571
3487	96.95308	94.54967	75.70685
3486	96.92903	94.53714	75.68756
3485	96.90362	94.52626	75.66772
3484	96.87824	94.51534	75.64751
3483	96.85456	94.50305	75.6277
3482	96.83299	94.48884	75.60886
3481	96.81264	94.47315	75.59091
3480	96.7923	94.45719	75.57319
3479	96.77126	94.44218	75.5551
3478	96.74941	94.42842	75.53649
3477	96.72706	94.41531	75.51782
3476	96.70457	94.40241	75.4999
3475	96.68204	94.38996	75.48332
3474	96.65931	94.37799	75.46785
3473	96.63635	94.36547	75.45226
3472	96.61352	94.35073	75.43539
3471	96.59128	94.33299	75.41724
3470	96.56987	94.3132	75.39892
3469	96.54906	94.29399	75.38165
3468	96.52839	94.27774	75.36555
3467	96.50762	94.26458	75.34965
3466	96.4869	94.25244	75.33264
3465	96.46654	94.23914	75.31383
3464	96.44662	94.22426	75.2937
3463	96.42672	94.20879	75.27393
3462	96.40617	94.19368	75.25624
3461	96.38464	94.17916	75.241
3460	96.36251	94.16519	75.22676
3459	96.34067	94.15162	75.2116
3458	96.3198	94.13828	75.1949
3457	96.29999	94.12485	75.17759
3456	96.28047	94.11099	75.16086
3455	96.2601	94.09664	75.14491
3454	96.23835	94.082	75.12933
3453	96.21551	94.06739	75.11431
3452	96.19216	94.05303	75.10064
3451	96.16819	94.03896	75.08849
3450	96.14352	94.02512	75.07675
3449	96.11961	94.01132	75.06436
3448	96.09887	93.99734	75.05193
3447	96.08206	93.98313	75.04124
3446	96.06726	93.96878	75.03224
3445	96.05124	93.95468	75.02174
3444	96.03246	93.94118	75.00597
3443	96.01146	93.92831	74.98406
3442	95.98939	93.91572	74.95897
3441	95.96708	93.90293	74.93527
3440	95.94507	93.88972	74.91563
3439	95.92386	93.87623	74.90003
3438	95.90372	93.8627	74.88699
3437	95.8846	93.84916	74.87463
3436	95.86621	93.83562	74.8613
3435	95.84812	93.82217	74.84655
3434	95.82991	93.80897	74.8318
3433	95.81154	93.79605	74.81931
3432	95.79358	93.78333	74.80998
3431	95.77641	93.7707	74.80227
3430	95.75932	93.75816	74.79357
3429	95.74089	93.74571	74.7825
3428	95.72026	93.7334	74.76983
3427	95.69791	93.72135	74.75745
3426	95.67528	93.70945	74.74671
3425	95.65378	93.69724	74.73764
3424	95.63395	93.68436	74.72946
3423	95.61517	93.67116	74.72181
3422	95.59613	93.65875	74.71524
3421	95.57607	93.64773	74.71005
3420	95.5553	93.63767	74.70486
3419	95.5344	93.62763	74.69703
3418	95.51346	93.61713	74.68513
3417	95.4925	93.6061	74.67057
3416	95.47194	93.59466	74.65641
3415	95.45213	93.58325	74.64426
3414	95.43276	93.57257	74.63269
3413	95.41285	93.56285	74.61925
3412	95.39132	93.55364	74.60352
3411	95.36771	93.54419	74.58766
3410	95.34276	93.53412	74.57415
3409	95.31826	93.52365	74.56356
3408	95.29558	93.51343	74.55456
3407	95.27473	93.50417	74.54523
3406	95.25481	93.49615	74.53433
3405	95.23524	93.4888	74.52193
3404	95.2158	93.48097	74.50942
3403	95.19582	93.47182	74.49836
3402	95.17419	93.46127	74.48878
3401	95.15047	93.45002	74.47889
3400	95.12571	93.4391	74.46727
3399	95.10128	93.42935	74.45479
3398	95.07741	93.421	74.44355
3397	95.05317	93.41347	74.43428
3396	95.02775	93.40584	74.42562
3395	95.00162	93.39773	74.41598
3394	94.97659	93.38949	74.40508
3393	94.95467	93.38165	74.39367
3392	94.93626	93.37432	74.38245
3391	94.91925	93.36718	74.37138
3390	94.89966	93.36004	74.35993
3389	94.87366	93.35287	74.34782
3388	94.83969	93.34566	74.33534
3387	94.80061	93.33844	74.32321
3386	94.76372	93.33154	74.31174
3385	94.73624	93.3252	74.30032
3384	94.71866	93.31916	74.28803
3383	94.70364	93.3128	74.27487
3382	94.68362	93.30611	74.26198
3381	94.65827	93.29981	74.25051
3380	94.63266	93.2942	74.24044
3379	94.60936	93.2886	74.23076
3378	94.58624	93.2822	74.22049
3377	94.56089	93.27574	74.20942
3376	94.53381	93.27123	74.19794
3375	94.50663	93.26965	74.18658
3374	94.47955	93.26981	74.17579
3373	94.45157	93.2691	74.16564
3372	94.42198	93.26572	74.15572
3371	94.39126	93.25948	74.14549
3370	94.36087	93.25141	74.13495
3369	94.33179	93.24322	74.12453
3368	94.30194	93.23649	74.11444
3367	94.2675	93.23193	74.10432
3366	94.22847	93.22911	74.09371
3365	94.19122	93.22692	74.08274
3364	94.16228	93.22455	74.07211
3363	94.14119	93.22185	74.06241
3362	94.12257	93.219	74.05367
3361	94.10343	93.21625	74.04551
3360	94.08387	93.21388	74.03742
3359	94.06179	93.21198	74.02899
3358	94.03243	93.21035	74.01982
3357	93.99422	93.2087	74.00955
3356	93.95069	93.20696	73.99826
3355	93.90554	93.20512	73.98682
3354	93.85996	93.20285	73.97648
3353	93.81626	93.19987	73.96776
3352	93.77903	93.19646	73.95973
3351	93.749	93.19349	73.95079
3350	93.71928	93.19157	73.94032
3349	93.6817	93.19055	73.92924
3348	93.63414	93.18991	73.91889
3347	93.58106	93.18931	73.90952
3346	93.52818	93.18854	73.90042
3345	93.47785	93.18723	73.89128
3344	93.42738	93.18509	73.88274
3343	93.37019	93.18257	73.8754
3342	93.30289	93.18049	73.86888
3341	93.23173	93.17911	73.86214
3340	93.16865	93.17766	73.85447
3339	93.11826	93.17512	73.84576
3338	93.07201	93.17173	73.83613
3337	93.01774	93.16933	73.82573
3336	92.95222	93.16984	73.81495
3335	92.88098	93.17349	73.80456
3334	92.80916	93.17835	73.79547
3333	92.73919	93.18161	73.78823
3332	92.6761	93.18164	73.78267
3331	92.62793	93.17887	73.77786
3330	92.59826	93.17517	73.77251
3329	92.58065	93.17282	73.76567
3328	92.56186	93.17335	73.75732
3327	92.53083	93.17656	73.74823
3326	92.48388	93.18018	73.73935
3325	92.42357	93.1811	73.73113
3324	92.35603	93.17777	73.72325
3323	92.28919	93.17137	73.71486
3322	92.23104	93.16463	73.70511
3321	92.18462	93.15951	73.69375
3320	92.14313	93.15626	73.68145
3319	92.09352	93.154	73.66954
3318	92.02937	93.15157	73.65928
3317	91.95975	93.14805	73.65101
3316	91.90299	93.14356	73.64384
3315	91.87231	93.13975	73.63615
3314	91.86888	93.13886	73.627
3313	91.88382	93.14145	73.61696
3312	91.90178	93.14519	73.60739
3311	91.90537	93.14654	73.59883
3310	91.88459	93.14403	73.59032
3309	91.84596	93.13936	73.58067
3308	91.80913	93.13475	73.57003
3307	91.79057	93.12969	73.55961
3306	91.79245	93.12184	73.55
3305	91.80612	93.11108	73.54035
3304	91.8202	93.10129	73.5295
3303	91.82572	93.09671	73.51746
3302	91.81987	93.09723	73.50548
3301	91.80932	93.09825	73.49486
3300	91.80563	93.0956	73.48602
3299	91.81461	93.08904	73.47829
3298	91.83305	93.08098	73.47014
3297	91.85679	93.07312	73.45998
3296	91.88806	93.06528	73.4471
3295	91.92932	93.05665	73.43216
3294	91.97435	93.04665	73.4169
3293	92.01143	93.03521	73.40307
3292	92.03481	93.02314	73.39125
3291	92.04926	93.01177	73.38063
3290	92.06348	93.00128	73.36977
3289	92.08276	92.99014	73.35774
3288	92.10755	92.97692	73.3448
3287	92.13474	92.96254	73.33175
3286	92.15978	92.9496	73.31882
3285	92.1807	92.93964	73.30553
3284	92.20128	92.93173	73.29164
3283	92.22749	92.92445	73.27761
3282	92.25918	92.91817	73.26399
3281	92.2884	92.91452	73.25068
3280	92.30777	92.91354	73.23725
3279	92.32079	92.91179	73.22373
3278	92.34085	92.90461	73.21059
3277	92.37815	92.89057	73.198
3276	92.42817	92.87346	73.18555
3275	92.47373	92.85978	73.1728
3274	92.49993	92.85277	73.15986
3273	92.50656	92.84966	73.1473
3272	92.50617	92.84448	73.13551
3271	92.51212	92.83359	73.12397
3270	92.52946	92.81798	73.11117
3269	92.55488	92.80129	73.09554
3268	92.5823	92.78637	73.07686
3267	92.60868	92.77366	73.05655
3266	92.63652	92.76219	73.03631
3265	92.67025	92.75117	73.01672
3264	92.71024	92.74003	72.99734
3263	92.75078	92.72795	72.97824
3262	92.78568	92.71429	72.96072
3261	92.81586	92.69969	72.94634
3260	92.8484	92.6858	72.93555
3259	92.88871	92.67305	72.92696
3258	92.93475	92.6594	72.91797
3257	92.98001	92.64237	72.90602
3256	93.02037	92.62197	72.88953
3255	93.05686	92.60083	72.86834
3254	93.09203	92.58191	72.84383
3253	93.1261	92.5663	72.8187
3252	93.15772	92.55329	72.79574
3251	93.18653	92.54104	72.77621
3250	93.21424	92.52703	72.75944
3249	93.24287	92.50927	72.74399
3248	93.27301	92.4878	72.72904
3247	93.30371	92.46514	72.7145
3246	93.33266	92.44449	72.69984
3245	93.35715	92.42714	72.68381
3244	93.37715	92.41206	72.66566
3243	93.39695	92.3973	72.64575
3242	93.42212	92.38119	72.62453
3241	93.45415	92.36228	72.60192
3240	93.48881	92.33965	72.57823
3239	93.52053	92.31424	72.55513
3238	93.54727	92.28952	72.53458
3237	93.57116	92.26888	72.51674
3236	93.59572	92.25223	72.49974
3235	93.62392	92.23581	72.48127
3234	93.65711	92.21655	72.46027
3233	93.69377	92.19573	72.43706
3232	93.7294	92.17716	72.41265
3231	93.75877	92.16229	72.38817
3230	93.7802	92.1485	72.36441
3229	93.79651	92.13224	72.34163
3228	93.8119	92.1124	72.31961
3227	93.82895	92.0903	72.2981
3226	93.84729	92.06783	72.27711
3225	93.8649	92.0457	72.25671
3224	93.88124	92.02322	72.23677
3223	93.89854	91.99912	72.2166
3222	93.91922	91.97262	72.1951
3221	93.94159	91.94484	72.17136
3220	93.96035	91.91832	72.14564
3219	93.97311	91.89455	72.11944
3218	93.98418	91.87269	72.0945
3217	94.00058	91.851	72.0714
3216	94.02477	91.82902	72.04954
3215	94.05262	91.80722	72.02778
3214	94.07745	91.78499	72.00508
3213	94.09509	91.76032	71.98081
3212	94.10526	91.7322	71.95492
3211	94.11039	91.70257	71.92813
3210	94.11483	91.67481	71.90157
3209	94.12325	91.65051	71.87605
3208	94.13771	91.62853	71.85158
3207	94.15614	91.60708	71.82778
3206	94.17437	91.58563	71.80441
3205	94.19024	91.56489	71.78118
3204	94.20502	91.54524	71.75723
3203	94.22073	91.52573	71.73176
3202	94.23683	91.50406	71.70514
3201	94.25074	91.47808	71.67901
3200	94.26134	91.44752	71.65489
3199	94.27099	91.41449	71.6325
3198	94.28343	91.38167	71.60977
3197	94.29972	91.34995	71.58456
3196	94.31712	91.31883	71.55615
3195	94.33183	91.28917	71.52539
3194	94.34259	91.26386	71.49389
3193	94.35136	91.24494	71.46317
3192	94.36141	91.23099	71.43465
3191	94.3746	91.21789	71.40964
3190	94.39031	91.20085	71.38848
3189	94.40625	91.17527	71.36899
3188	94.42055	91.13765	71.34662
3187	94.43327	91.08998	71.31775
3186	94.44607	91.04287	71.28344
3185	94.46054	91.00941	71.24925
3184	94.47664	90.99274	71.22101
3183	94.49287	90.98094	71.20101
3182	94.50795	90.95766	71.18763
3181	94.5222	90.91838	71.17711
3180	94.53693	90.87462	71.16533
3179	94.55252	90.8419	71.14924
3178	94.56748	90.8246	71.12739
3177	94.57982	90.81405	71.09963
3176	94.58927	90.8006	71.0671
3175	94.598	90.78382	71.03339
3174	94.60912	90.76928	71.00378
3173	94.62461	90.75921	70.98085
3172	94.64423	90.75093	70.96125
3171	94.66582	90.74269	70.93924
3170	94.68644	90.73464	70.91327
3169	94.70377	90.72305	70.88642
3168	94.71709	90.69983	70.86066
3167	94.72746	90.66407	70.83482
3166	94.73733	90.62891	70.80983
3165	94.74972	90.60924	70.79162
3164	94.76664	90.60413	70.78465
3163	94.7876	90.59811	70.78383
3162	94.80949	90.5808	70.77704
3161	94.8293	90.55858	70.75734
3160	94.84713	90.54395	70.73043
3159	94.86527	90.54012	70.70788
3158	94.88425	90.54034	70.69442
3157	94.90114	90.53792	70.68369
3156	94.91314	90.53205	70.66662
3155	94.92158	90.52561	70.64305
3154	94.93111	90.52179	70.62305
3153	94.94477	90.52347	70.61655
3152	94.96086	90.53299	70.62386
3151	94.97528	90.55041	70.6369
3150	94.98601	90.57234	70.64758
3149	94.99484	90.5934	70.6528
3148	95.00517	90.60965	70.65234
3147	95.01853	90.62171	70.6464
3146	95.03295	90.63403	70.63769
3145	95.04478	90.65049	70.63323
3144	95.05205	90.67129	70.64014
3143	95.05634	90.69441	70.65833
3142	95.06147	90.71994	70.67861
3141	95.06976	90.75056	70.6897
3140	95.07962	90.78829	70.6888
3139	95.08708	90.83216	70.68458
3138	95.08986	90.87855	70.68847
3137	95.09004	90.92305	70.70319
3136	95.09279	90.96291	70.72165
3135	95.10233	91.00023	70.73745
3134	95.11888	91.04308	70.75436
3133	95.13875	91.0981	70.78132
3132	95.15761	91.16089	70.81973
3131	95.17332	91.21885	70.8601
3130	95.18574	91.26518	70.89222
3129	95.1949	91.30447	70.91505
3128	95.20081	91.34332	70.93506
3127	95.20462	91.38179	70.95864
3126	95.20965	91.4176	70.98829
3125	95.22013	91.45511	71.02325
3124	95.23817	91.50419	71.05972
3123	95.26164	91.57034	71.09187
3122	95.28522	91.65006	71.11628
3121	95.30418	91.73472	71.13562
3120	95.3167	91.81573	71.15602
3119	95.32313	91.88542	71.18184
3118	95.32529	91.93866	71.21407
3117	95.32667	91.97814	71.25142
3116	95.33075	92.01617	71.2897
3115	95.33786	92.06622	71.32145
3114	95.34437	92.13177	71.34117
3113	95.34684	92.20434	71.35234
3112	95.3457	92.27294	71.3661
3111	95.34432	92.33337	71.391
3110	95.34594	92.38752	71.42605
3109	95.35235	92.4373	71.46492
3108	95.36374	92.48397	71.504
3107	95.37692	92.53218	71.54411
3106	95.38641	92.58731	71.58558
3105	95.38979	92.64789	71.62521
3104	95.39105	92.70492	71.65881
3103	95.39635	92.7519	71.68522
3102	95.40659	92.79183	71.70735
3101	95.41731	92.83144	71.73008
3100	95.42469	92.87195	71.7571
3099	95.42896	92.91012	71.78839
3098	95.43206	92.94651	71.82014
3097	95.43482	92.98829	71.84768
3096	95.43614	93.04273	71.86941
3095	95.43422	93.10819	71.88764
3094	95.42804	93.17269	71.90547
3093	95.41888	93.22273	71.92375
3092	95.40996	93.25535	71.94243
3091	95.40334	93.2821	71.96358
3090	95.39789	93.31926	71.99019
3089	95.3915	93.37107	72.02137
3088	95.38471	93.42474	72.05169
3087	95.38089	93.46433	72.07703
3086	95.38369	93.48564	72.09879
3085	95.39478	93.49605	72.11964
3084	95.41251	93.50356	72.13732
3083	95.43162	93.51132	72.1474
3082	95.44586	93.52255	72.15138
3081	95.45302	93.5444	72.15726
3080	95.45628	93.58259	72.16991
3079	95.45985	93.63311	72.18517
3078	95.4644	93.68245	72.19707
3077	95.46874	93.71707	72.20698
3076	95.47282	93.73333	72.22135
3075	95.47566	93.73862	72.2422
3074	95.47338	93.74333	72.26412
3073	95.46333	93.75133	72.28065
3072	95.44975	93.75844	72.29032
3071	95.43991	93.76069	72.29664
3070	95.43547	93.76025	72.30451
3069	95.43221	93.76284	72.31704
3068	95.42757	93.77157	72.33387
3067	95.42317	93.78538	72.35114
3066	95.41897	93.80139	72.36409
3065	95.4106	93.81657	72.37085
3064	95.39521	93.82844	72.37343
3063	95.37666	93.83674	72.37533
3062	95.36228	93.84377	72.37911
3061	95.35733	93.85066	72.38589
3060	95.36279	93.85457	72.39584
3059	95.37542	93.85152	72.40852
3058	95.3875	93.84273	72.42293
3057	95.39007	93.83565	72.43798
3056	95.38083	93.83801	72.45251
3055	95.36861	93.85228	72.46534
3054	95.36725	93.87623	72.47588
3053	95.38343	93.90672	72.48509
3052	95.41181	93.94131	72.49559
3051	95.43998	93.97917	72.51
3050	95.45791	94.0216	72.52895
3049	95.46286	94.07037	72.5504
3048	95.45788	94.12409	72.57089
3047	95.44897	94.17742	72.58823
3046	95.44278	94.22535	72.60285
3045	95.4432	94.26721	72.61683
3044	95.44807	94.30402	72.63177
3043	95.45062	94.33415	72.64767
3042	95.44524	94.35395	72.66352
3041	95.43192	94.36298	72.67818
3040	95.41433	94.36622	72.69044
3039	95.39723	94.36986	72.69865
3038	95.38498	94.37717	72.70243
3037	95.37866	94.38862	72.70631
3036	95.37254	94.40238	72.71947
3035	95.35713	94.41328	72.74743
3034	95.32949	94.4148	72.78314
3033	95.29747	94.40652	72.81018
3032	95.26961	94.39793	72.81751
3031	95.24429	94.40128	72.8095
3030	95.21587	94.42081	72.80104
3029	95.18869	94.451	72.80308
3028	95.17488	94.48355	72.81401
3027	95.17615	94.51371	72.82425
3026	95.17602	94.5407	72.82813
3025	95.15788	94.56434	72.8311
3024	95.12505	94.58299	72.84403
3023	95.09346	94.59662	72.8709
3022	95.06816	94.61057	72.90404
3021	95.03727	94.6338	72.93167
3020	94.98849	94.67	72.94819
3019	94.9235	94.71062	72.95672
3018	94.85364	94.73923	72.96449
3017	94.78753	94.74403	72.97713
3016	94.72511	94.72596	72.99463
3015	94.66123	94.69528	73.01072
3014	94.59099	94.66428	73.01787
3013	94.51212	94.64265	73.01484
3012	94.42472	94.63414	73.00858
3011	94.33217	94.63352	73.00751
3010	94.24429	94.63081	73.01489
3009	94.17635	94.6235	73.02878
3008	94.14022	94.62215	73.04458
3007	94.13511	94.64015	73.0558
3006	94.14978	94.67874	73.05685
3005	94.17601	94.72514	73.05043
3004	94.21589	94.76414	73.04987
3003	94.27408	94.78765	73.06814
3002	94.34694	94.79452	73.10383
3001	94.42335	94.78785	73.14203
3000	94.49383	94.77409	73.16972
2999	94.55531	94.76012	73.18705
2998	94.60951	94.74707	73.20308
2997	94.66025	94.72911	73.22388
2996	94.70925	94.70105	73.24598
2995	94.75108	94.66571	73.25916
2994	94.77341	94.63126	73.25478
2993	94.76666	94.60024	73.23347
2992	94.73295	94.56262	73.20606
2991	94.68242	94.50242	73.18442
2990	94.62215	94.41375	73.16949
2989	94.55198	94.3097	73.15032
2988	94.47105	94.21087	73.11628
2987	94.38308	94.12302	73.06774
2986	94.2917	94.03119	73.01302
2985	94.19287	93.91841	72.95705
2984	94.07669	93.78312	72.89665
2983	93.93829	93.63148	72.82613
2982	93.7844	93.45914	72.74343
2981	93.62692	93.25274	72.64946
2980	93.46911	93.01018	72.54469
2979	93.29998	92.74786	72.42835
2978	93.10414	92.48177	72.29878
2977	92.87598	92.20775	72.1518
2976	92.62209	91.90681	71.97988
2975	92.3511	91.56517	71.77692
2974	92.06411	91.18421	71.54552
2973	91.7556	90.77551	71.2972
2972	91.41949	90.35281	71.04378
2971	91.05214	89.9266	70.78945
2970	90.653	89.50136	70.53286
2969	90.22614	89.07833	70.27454
2968	89.78002	88.66426	70.01904
2967	89.32261	88.27436	69.77003
2966	88.85631	87.92087	69.52648
2965	88.37931	87.60113	69.28551
2964	87.89092	87.30332	69.04828
2963	87.39504	87.02159	68.82186
2962	86.90121	86.75683	68.6152
2961	86.4246	86.50257	68.43184
2960	85.98178	86.24222	68.26531
2959	85.58049	85.96857	68.10342
2958	85.2141	85.70121	67.94168
2957	84.87063	85.47748	67.79332
2956	84.54865	85.32762	67.68195
2955	84.26032	85.26119	67.62182
2954	84.01645	85.27062	67.60693
2953	83.80993	85.34057	67.6212
2952	83.61497	85.45463	67.65734
2951	83.40226	85.59807	67.72189
2950	83.15649	85.75587	67.82166
2949	82.88294	85.90911	67.94905
2948	82.59634	86.0379	68.08245
2947	82.30001	86.13065	68.19981
2946	81.97583	86.188	68.29123
2945	81.59901	86.21486	68.35951
2944	81.16285	86.21172	68.41061
2943	80.68311	86.17589	68.44414
2942	80.17526	86.10674	68.45299
2941	79.63355	86.00515	68.43134
2940	79.0391	85.87194	68.38104
2939	78.38694	85.71317	68.30935
2938	77.69843	85.54456	68.22292
2937	77.0055	85.3841	68.12637
2936	76.32597	85.24233	68.02435
2935	75.65524	85.12556	67.92032
2934	74.97988	85.04247	67.81355
2933	74.29853	84.99457	67.70272
2932	73.63175	84.96196	67.59404
2931	73.01122	84.91565	67.49978
2930	72.45833	84.85188	67.42487
2929	71.97515	84.80108	67.35844
2928	71.55885	84.79279	67.2837
2927	71.22179	84.82313	67.19563
2926	70.98919	84.869	67.10542
2925	70.87686	84.92647	67.02928
2924	70.8815	85.01844	66.97728
2923	70.99762	85.16449	66.95175
2922	71.2345	85.3579	66.95077
2921	71.60547	85.57515	66.97144
2920	72.10279	85.7974	67.0124
2919	72.69129	86.01732	67.07357
2918	73.32759	86.23326	67.15157
2917	73.98364	86.4454	67.23657
2916	74.65472	86.65494	67.31727
2915	75.34953	86.85997	67.38923
2914	76.07172	87.05242	67.45577
2913	76.80738	87.22427	67.52135
2912	77.52809	87.37892	67.58715
2911	78.2085	87.53053	67.65257
2910	78.84055	87.69	67.71653
2909	79.432	87.85374	67.77676
2908	79.99536	88.01083	67.83216
2907	80.53919	88.16006	67.88769
2906	81.06681	88.3156	67.95257
2905	81.57779	88.49266	68.03112
2904	82.07232	88.69343	68.11963
2903	82.55515	88.9036	68.21392
2902	83.03498	89.11435	68.31642
2901	83.50624	89.32219	68.43079
2900	83.96164	89.52492	68.5511
2899	84.39196	89.71993	68.66519
2898	84.79777	89.90421	68.76731
2897	85.18518	90.08202	68.86238
2896	85.55526	90.26175	68.95628
2895	85.90352	90.44656	69.04796
2894	86.2286	90.62844	69.13416
2893	86.53476	90.79325	69.2173
2892	86.82412	90.93096	69.30316
2891	87.09183	91.04129	69.39144
2890	87.33172	91.13057	69.47329
2889	87.5428	91.20415	69.54001
2888	87.72835	91.26305	69.59241
2887	87.89245	91.30746	69.63998
2886	88.03946	91.34013	69.69013
2885	88.17152	91.36262	69.73869
2884	88.28213	91.36982	69.77298
2883	88.35557	91.35299	69.785
2882	88.37815	91.30988	69.78003
2881	88.34893	91.24799	69.77028
2880	88.27575	91.17558	69.76065
2879	88.16289	91.09293	69.74374
2878	88.00833	90.9949	69.70905
2877	87.81252	90.87848	69.65346
2876	87.5842	90.74392	69.58143
2875	87.33614	90.59279	69.49977
2874	87.07925	90.4319	69.41608
2873	86.82228	90.27714	69.33933
2872	86.57403	90.14494	69.27625
2871	86.34198	90.03718	69.2259
2870	86.12744	89.93975	69.18052
2869	85.91927	89.83721	69.13194
2868	85.69123	89.72476	69.076
2867	85.40942	89.60502	69.01291
2866	85.04896	89.4803	68.94714
2865	84.60555	89.35269	68.88583
2864	84.09009	89.22771	68.83247
2863	83.51551	89.11276	68.78051
2862	82.89467	89.01396	68.71685
2861	82.24933	88.9378	68.63429
2860	81.61132	88.89299	68.5388
2859	81.01214	88.88555	68.44366
2858	80.47671	88.91317	68.35884
2857	80.03176	88.96977	68.28775
2856	79.71479	89.05563	68.23047
2855	79.56936	89.17887	68.18724
2854	79.63039	89.34715	68.1613
2853	79.91246	89.56298	68.1609
2852	80.40687	89.82681	68.19641
2851	81.08478	90.13735	68.27107
2850	81.90428	90.48403	68.37515
2849	82.81894	90.84366	68.49236
2848	83.78476	91.19128	68.61363
2847	84.76272	91.51397	68.74266
2846	85.71885	91.81032	68.88724
2845	86.62513	92.07905	69.04771
2844	87.46247	92.31499	69.21505
2843	88.22217	92.51753	69.3784
2842	88.90455	92.6978	69.5323
2841	89.51494	92.87203	69.67637
2840	90.0588	93.0478	69.8099
2839	90.53974	93.21966	69.92955
2838	90.96285	93.37798	70.03317
2837	91.33881	93.5186	70.12465
2836	91.68137	93.64259	70.21243
2835	92.00005	93.75126	70.30202
2834	92.29739	93.84625	70.39107
2833	92.57346	93.93327	70.47298
2832	92.82893	94.02025	70.54485
2831	93.06343	94.10998	70.61067
2830	93.276	94.19817	70.67695
2829	93.47011	94.28072	70.74668
2828	93.65358	94.3593	70.81786
2827	93.82962	94.43653	70.8868
2826	93.99247	94.5089	70.9513
2825	94.13757	94.56941	71.01036
2824	94.27291	94.61715	71.06238
2823	94.41365	94.66088	71.10599
2822	94.56478	94.71235	71.14313
2821	94.71446	94.77809	71.17961
2820	94.84594	94.8565	71.22014
2819	94.95368	94.93861	71.2633
2818	95.04733	95.01056	71.3034
2817	95.14232	95.0602	71.33782
2816	95.24684	95.08648	71.37016
2815	95.35602	95.10232	71.40562
2814	95.45832	95.12507	71.44496
2813	95.548	95.16293	71.48438
2812	95.6297	95.21091	71.51971
2811	95.71031	95.25873	71.54925
2810	95.78973	95.29985	71.57379
2809	95.86301	95.33266	71.59618
2808	95.92842	95.35721	71.62044
2807	95.98899	95.37445	71.64849
2806	96.04752	95.38824	71.67695
2805	96.10498	95.4043	71.69886
2804	96.16291	95.42495	71.70983
2803	96.22231	95.44583	71.71243
2802	96.27931	95.45996	71.71476
2801	96.32621	95.46568	71.72491
2800	96.35909	95.47052	71.74584
2799	96.38265	95.48709	71.7741
2798	96.40701	95.52389	71.80229
2797	96.44074	95.57802	71.82352
2796	96.48616	95.63554	71.83546
2795	96.53926	95.68072	71.84164
2794	96.59366	95.70747	71.84925
2793	96.64591	95.72224	71.86402
2792	96.6966	95.73632	71.88553
2791	96.74612	95.75589	71.90751
2790	96.79174	95.77926	71.92412
2789	96.83025	95.80082	71.93605
2788	96.8612	95.81575	71.94916
2787	96.88642	95.82251	71.96683
2786	96.90893	95.8238	71.98593
2785	96.93368	95.82518	72.00111
2784	96.96465	95.83063	72.01122
2783	96.99815	95.83994	72.01959
2782	97.02359	95.85186	72.02938
2781	97.03579	95.86815	72.04133
2780	97.04277	95.89201	72.05588
2779	97.05614	95.92297	72.07482
2778	97.07632	95.95608	72.09911
2777	97.09377	95.98602	72.12588
2776	97.10282	96.0095	72.14913
2775	97.10758	96.02412	72.16481
2774	97.11464	96.0292	72.17528
2773	97.12681	96.02899	72.18803
2772	97.14448	96.03155	72.20862
2771	97.16666	96.04174	72.23471
2770	97.1887	96.05659	72.25811
2769	97.20392	96.06922	72.27295
2768	97.20988	96.07583	72.27997
2767	97.21047	96.07795	72.28338
2766	97.21122	96.07984	72.28613
2765	97.21514	96.08551	72.28953
2764	97.22336	96.09638	72.29536
2763	97.23555	96.10976	72.30516
2762	97.24868	96.12026	72.31745
2761	97.25887	96.12433	72.32844
2760	97.26551	96.12294	72.33589
2759	97.27048	96.11938	72.34055
2758	97.27286	96.11609	72.34362
2757	97.26883	96.11524	72.34503
2756	97.25811	96.11968	72.34501
2755	97.24626	96.12998	72.34526
2754	97.23859	96.14154	72.34746
2753	97.235	96.14838	72.35175
2752	97.23321	96.14972	72.35781
2751	97.23311	96.1499	72.36589
2750	97.23465	96.15153	72.37564
2749	97.23448	96.1521	72.38494
2748	97.22931	96.14855	72.39187
2747	97.22193	96.14245	72.3971
2746	97.21989	96.13874	72.40308
2745	97.22773	96.14089	72.41092
2744	97.24267	96.14887	72.41946
2743	97.25807	96.16046	72.42723
2742	97.26961	96.17291	72.434
2741	97.27778	96.18388	72.44016
2740	97.28503	96.19213	72.44547
2739	97.29199	96.1977	72.44923
2738	97.2965	96.20142	72.45143
2737	97.29642	96.20461	72.45363
2736	97.29286	96.20915	72.4582
2735	97.29	96.21656	72.46643
2734	97.29149	96.22625	72.47715
2733	97.29755	96.23558	72.48735
2732	97.30534	96.2424	72.49447
2731	97.31213	96.24759	72.49813
2730	97.3181	96.25415	72.49995
2729	97.32663	96.26436	72.50231
2728	97.34117	96.27808	72.507
2727	97.3616	96.29323	72.51435
2726	97.38382	96.30755	72.52302
2725	97.40328	96.31966	72.53081
2724	97.41883	96.32903	72.5366
2723	97.43192	96.33574	72.54145
2722	97.44335	96.34082	72.54733
2721	97.45259	96.34647	72.55504
2720	97.45967	96.35438	72.56359
2719	97.46584	96.36359	72.57167
2718	97.47203	96.3709	72.57911
2717	97.47831	96.37475	72.58656
2716	97.48525	96.37789	72.59415
2715	97.49438	96.38476	72.60112
2714	97.50615	96.39663	72.60696
2713	97.51852	96.41094	72.61238
2712	97.52865	96.42526	72.61861
2711	97.53586	96.44021	72.62601
2710	97.5426	96.45731	72.63382
2709	97.55227	96.47553	72.6416
2708	97.56585	96.49169	72.65022
2707	97.58036	96.50374	72.66091
2706	97.59157	96.51229	72.67342
2705	97.59886	96.5193	72.68555
2704	97.60646	96.52645	72.6949
2703	97.61851	96.53459	72.70074
2702	97.63321	96.54411	72.70422
2701	97.64436	96.55504	72.70747
2700	97.64877	96.56732	72.71214
2699	97.64959	96.58086	72.71838
2698	97.65205	96.59506	72.72498
2697	97.6574	96.60808	72.73052
2696	97.66301	96.61738	72.73483
2695	97.6673	96.62154	72.73922
2694	97.67184	96.62175	72.74512
2693	97.67852	96.62155	72.75242
2692	97.68651	96.62475	72.75985
2691	97.69331	96.63299	72.76677
2690	97.69774	96.64496	72.77397
2689	97.70073	96.65717	72.7823
2688	97.70333	96.6662	72.79099
2687	97.70524	96.67096	72.79795
2686	97.70606	96.67348	72.8018
2685	97.70693	96.67734	72.80329
2684	97.70969	96.68466	72.80492
2683	97.71394	96.6945	72.80902
2682	97.71653	96.70396	72.81573
2681	97.71504	96.71083	72.82289
2680	97.71096	96.71493	72.82787
2679	97.70863	96.71779	72.82999
2678	97.71157	96.72147	72.83103
2677	97.72075	96.72746	72.83342
2676	97.73535	96.73555	72.838
2675	97.75303	96.74357	72.84397
2674	97.76941	96.74908	72.85025
2673	97.77944	96.75191	72.85629
2672	97.78099	96.75462	72.8618
2671	97.7767	96.76006	72.86665
2670	97.77183	96.76874	72.87136
2669	97.76991	96.77871	72.87664
2668	97.77012	96.78748	72.8821
2667	97.76883	96.79353	72.8861
2666	97.76348	96.79679	72.88755
2665	97.75465	96.79797	72.88756
2664	97.74462	96.79724	72.88835
2663	97.73503	96.79351	72.89066
2662	97.72644	96.78604	72.89302
2661	97.71966	96.77664	72.89399
2660	97.71571	96.76945	72.89434
2659	97.7141	96.76731	72.8962
2658	97.71274	96.76926	72.90035
2657	97.71033	96.7723	72.9049
2656	97.70752	96.77487	72.90699
2655	97.70517	96.77787	72.90596
2654	97.70291	96.78263	72.90436
2653	97.70087	96.78923	72.90563
2652	97.70106	96.7966	72.91096
2651	97.70511	96.8033	72.91897
2650	97.71162	96.80832	72.92761
2649	97.71737	96.81187	72.93609
2648	97.72092	96.81526	72.94434
2647	97.72354	96.8197	72.95174
2646	97.72722	96.82506	72.95752
2645	97.73306	96.83021	72.96236
2644	97.74093	96.83421	72.96843
2643	97.74966	96.83691	72.97729
2642	97.75821	96.83905	72.98812
2641	97.76726	96.84202	72.99821
2640	97.77805	96.84689	73.00511
2639	97.78909	96.85308	73.00867
2638	97.79636	96.85872	73.01109
2637	97.79867	96.86287	73.01514
2636	97.80073	96.8667	73.02155
2635	97.80829	96.87175	73.02834
2634	97.82207	96.87801	73.03333
2633	97.83815	96.88451	73.03702
2632	97.8524	96.89119	73.04215
2631	97.8622	96.89869	73.05019
2630	97.86626	96.90678	73.05976
2629	97.86704	96.91426	73.06857
2628	97.87208	96.92043	73.07614
2627	97.88797	96.92589	73.08354
2626	97.91321	96.93168	73.09121
2625	97.93896	96.93839	73.09839
2624	97.9577	96.94585	73.10465
2623	97.96999	96.95361	73.11056
2622	97.98177	96.96131	73.11684
2621	97.99792	96.96882	73.12349
2620	98.01904	96.97621	73.13032
2619	98.04196	96.98367	73.13763
2618	98.06223	96.99135	73.14572
2617	98.07743	96.99935	73.15445
2616	98.08883	97.00767	73.16351
2615	98.09986	97.01621	73.17263
2614	98.11302	97.02487	73.18151
2613	98.12828	97.03362	73.18983
2612	98.14396	97.04246	73.19757
2611	98.15814	97.05137	73.2051
2610	98.17007	97.06037	73.21282
2609	98.18128	97.06944	73.22083
2608	98.19438	97.07863	73.22903
2607	98.21009	97.08795	73.23729
2606	98.22621	97.09738	73.24554
2605	98.24031	97.1069	73.25372
2604	98.25254	97.11649	73.26183
2603	98.26489	97.12614	73.26996
2602	98.27847	97.13588	73.27823
2601	98.29292	97.14569	73.28666
2600	98.30745	97.15557	73.29511
2599	98.3213	97.16548	73.30347
2598	98.33363	97.17539	73.31178
2597	98.34437	97.18529	73.32022
2596	98.35509	97.19512	73.32882
2595	98.36769	97.20485	73.33738
2594	98.38241	97.21448	73.34564
2593	98.39811	97.22405	73.35358
2592	98.41432	97.23381	73.36138
2591	98.43156	97.2441	73.36928
2590	98.44946	97.25494	73.37735
2589	98.46591	97.26576	73.38557
2588	98.47926	97.27594	73.39385
2587	98.49043	97.28549	73.40216
2586	98.50218	97.29478	73.41046
2585	98.51625	97.30403	73.41876
2584	98.53184	97.31346	73.42709
2583	98.54686	97.32323	73.43543
2582	98.56035	97.33318	73.44372
2581	98.57353	97.34304	73.45184
2580	98.58809	97.35311	73.45971
2579	98.60362	97.36406	73.46737
2578	98.61747	97.37584	73.475
2577	98.62788	97.38715	73.4829
2576	98.63579	97.39678	73.49126
2575	98.64333	97.405	73.49994
2574	98.65137	97.41324	73.50834
2573	98.65981	97.42263	73.51588
2572	98.66952	97.43307	73.52249
2571	98.68191	97.44361	73.52881
2570	98.69672	97.45334	73.53564
2569	98.71157	97.46217	73.54315
2568	98.72436	97.47097	73.55097
2567	98.73508	97.48047	73.55893
2566	98.74488	97.49015	73.56733
2565	98.75456	97.49867	73.57625
2564	98.76461	97.50572	73.58506
2563	98.77565	97.51234	73.59291
2562	98.78793	97.51919	73.59958
2561	98.80094	97.52552	73.60572
2560	98.81414	97.53055	73.61203
2559	98.82762	97.53491	73.61855
2558	98.84149	97.53995	73.62489
2557	98.85542	97.54616	73.63079
2556	98.86915	97.55334	73.6366
2555	98.88269	97.56199	73.64297
2554	98.8956	97.57334	73.65019
2553	98.90705	97.58796	73.65777
2552	98.91727	97.6045	73.66486
2551	98.92772	97.61949	73.6712
2550	98.9392	97.6295	73.67741
2549	98.9506	97.63354	73.68441
2548	98.96019	97.63385	73.69245
2547	98.96712	97.63476	73.70089
2546	98.97155	97.63903	73.70886
2545	98.97506	97.64628	73.71576
2544	98.98089	97.65458	73.72124
2543	98.99181	97.66242	73.72514
2542	99.0073	97.66922	73.72772
2541	99.02344	97.67508	73.73006
2540	99.03703	97.68095	73.73358
2539	99.04875	97.68802	73.73902
2538	99.06065	97.69618	73.74605
2537	99.07275	97.7038	73.75354
2536	99.08386	97.70971	73.76038
2535	99.09406	97.71468	73.76619
2534	99.10427	97.71986	73.77138
2533	99.11431	97.72453	73.7767
2532	99.12348	97.72693	73.78266
2531	99.13246	97.72659	73.78923
2530	99.14257	97.72481	73.79597
2529	99.15378	97.72325	73.80247
2528	99.16529	97.72323	73.80867
2527	99.17744	97.72593	73.81469
2526	99.19107	97.73203	73.82062
2525	99.20569	97.74082	73.82644
2524	99.22036	97.75046	73.83233
2523	99.23554	97.75954	73.83858
2522	99.25178	97.76756	73.84526
2521	99.26677	97.77379	73.85199
2520	99.27672	97.77708	73.85825
2519	99.28073	97.77745	73.86388
2518	99.28167	97.77725	73.86923
2517	99.28339	97.77964	73.8748
2516	99.2877	97.78587	73.88078
2515	99.2947	97.79457	73.88696
2514	99.30411	97.80336	73.89307
2513	99.3151	97.81068	73.89907
2512	99.32624	97.81597	73.90511
2511	99.33626	97.81924	73.91125
2510	99.3447	97.82134	73.91751
2509	99.35187	97.82422	73.92379
2508	99.35874	97.82951	73.92987
2507	99.36675	97.83653	73.93551
2506	99.37635	97.84261	73.9407
2505	99.38576	97.8459	73.94572
2504	99.3924	97.8467	73.95098
2503	99.39602	97.84605	73.95667
2502	99.39926	97.8443	73.96281
2501	99.40469	97.84186	73.96935
2500	99.41206	97.84045	73.97612
2499	99.41941	97.84189	73.98273
2498	99.42611	97.8459	73.98876
2497	99.4336	97.85036	73.99405
2496	99.44305	97.8538	73.99878
2495	99.45353	97.8568	74.00329
2494	99.46282	97.86045	74.00778
2493	99.46952	97.86447	74.01248
2492	99.47393	97.86753	74.01763
2491	99.47735	97.8689	74.02321
2490	99.48089	97.86912	74.0289
2489	99.48476	97.86935	74.03443
2488	99.4885	97.87045	74.0398
2487	99.49201	97.87257	74.04511
2486	99.49641	97.8753	74.05027
2485	99.50349	97.87809	74.05509
2484	99.51392	97.88073	74.05965
2483	99.52611	97.88343	74.06426
2482	99.53682	97.88663	74.06921
2481	99.54397	97.89069	74.07455
2480	99.54797	97.89536	74.08007
2479	99.55081	97.89968	74.08522
2478	99.55408	97.90258	74.08947
2477	99.55788	97.90372	74.09278
2476	99.56177	97.90384	74.0957
2475	99.5657	97.90417	74.09884
2474	99.56995	97.90554	74.10242
2473	99.5746	97.90816	74.10653
2472	99.57944	97.91172	74.11137
2471	99.58433	97.91549	74.11683
2470	99.58933	97.91846	74.12227
2469	99.59448	97.92002	74.12705
2468	99.59956	97.92047	74.13113
2467	99.60406	97.92083	74.13484
2466	99.60771	97.922	74.13832
2465	99.61077	97.92417	74.14155
2464	99.61362	97.92703	74.14483
2463	99.61611	97.9301	74.1486
2462	99.61784	97.93291	74.15292
2461	99.61908	97.93515	74.15757
2460	99.62098	97.93687	74.16245
2459	99.62458	97.93846	74.16746
2458	99.62973	97.94025	74.17208
2457	99.63541	97.94201	74.1757
2456	99.6408	97.94334	74.17831
2455	99.6459	97.94416	74.18062
2454	99.65111	97.94474	74.18334
2453	99.65665	97.9454	74.18678
2452	99.6621	97.94638	74.191
2451	99.66645	97.948	74.19599
2450	99.66884	97.95038	74.20151
2449	99.66937	97.95337	74.20736
2448	99.66935	97.95653	74.21347
2447	99.67032	97.9595	74.2195
2446	99.6726	97.962	74.22466
2445	99.67547	97.96388	74.22842
2444	99.67801	97.96528	74.23124
2443	99.67981	97.96673	74.23427
2442	99.6812	97.96892	74.2381
2441	99.6829	97.97229	74.24231
2440	99.68544	97.9767	74.24633
2439	99.68865	97.98132	74.25005
2438	99.69183	97.98485	74.25365
2437	99.69428	97.98644	74.25733
2436	99.69589	97.98639	74.26132
2435	99.69725	97.9863	74.26584
2434	99.69948	97.98761	74.2707
2433	99.70367	97.99036	74.27552
2432	99.70962	97.99388	74.28029
2431	99.71467	97.99818	74.28534
2430	99.71514	98.00367	74.29072
2429	99.7107	98.00974	74.29604
2428	99.70703	98.01487	74.30099
2427	99.7114	98.01842	74.30567
2426	99.725	98.02133	74.31038
2425	99.74121	98.02472	74.31516
2424	99.75167	98.02844	74.31984
2423	99.7522	98.03184	74.32428
2422	99.74382	98.03513	74.32839
2421	99.73205	98.03926	74.33213
2420	99.72463	98.04453	74.33575
2419	99.72572	98.04982	74.33973
2418	99.73071	98.05317	74.34463
2417	99.72937	98.05317	74.3505
2416	99.71625	98.05035	74.35656
2415	99.69693	98.04754	74.36182
2414	99.68306	98.04765	74.36598
2413	99.68105	98.05155	74.36964
2412	99.68697	98.05759	74.37355
2411	99.69216	98.06312	74.37816
2410	99.69432	98.06654	74.3837
2409	99.70133	98.06787	74.39036
2408	99.72016	98.06835	74.39794
2407	99.74263	98.06957	74.40556
2406	99.7492	98.07231	74.41205
2405	99.73113	98.0759	74.41685
2404	99.70322	98.07895	74.42073
2403	99.68834	98.08102	74.4252
2402	99.69352	98.0833	74.43081
2401	99.70798	98.08743	74.43641
2400	99.71921	98.09363	74.44033
2399	99.72213	98.10031	74.44222
2398	99.71509	98.1055	74.44376
2397	99.69832	98.10852	74.44746
2396	99.67869	98.10997	74.4548
2395	99.66636	98.11044	74.46551
2394	99.66314	98.10988	74.4775
2393	99.66034	98.10814	74.48792
2392	99.65137	98.10563	74.49471
2391	99.64074	98.10304	74.49766
2390	99.63802	98.10062	74.49828
2389	99.64643	98.09835	74.49869
2388	99.66109	98.09634	74.49998
2387	99.67802	98.09464	74.50161
2386	99.70064	98.09292	74.50256
2385	99.7394	98.09068	74.50328
2384	99.80402	98.08777	74.50607
2383	99.89173	98.08453	74.51305
2382	99.98419	98.08147	74.52338
2381	100.06129	98.07898	74.53399
2380	100.11749	98.07712	74.54312
2379	100.16213	98.07556	74.55184
2378	100.20639	98.07352	74.56158
2377	100.2524	98.07032	74.57071
2376	100.29178	98.06615	74.57532
2375	100.31017	98.06176	74.57366
2374	100.29972	98.05793	74.56804
2373	100.27637	98.05467	74.56247
2372	100.27496	98.05126	74.55945
2371	100.30948	98.04698	74.55911
2370	100.3484	98.04164	74.56006
2369	100.3529	98.03552	74.56085
2368	100.33015	98.02908	74.56118
2367	100.32021	98.0225	74.56211
2366	100.33543	98.01595	74.56446
2365	100.34518	98.00974	74.5676
2364	100.3245	98.00419	74.5701
2363	100.28612	97.99926	74.57125
2362	100.25097	97.99457	74.57143
2361	100.22757	97.9894	74.57122
2360	100.2033	97.98296	74.5709
2359	100.16157	97.97505	74.57038
2358	100.11172	97.96651	74.56954
2357	100.07153	97.95845	74.56861
2356	100.03218	97.95127	74.56781
2355	99.97897	97.94471	74.56702
2354	99.92008	97.93867	74.56607
2353	99.86292	97.93355	74.56491
2352	99.81613	97.92926	74.56355
2351	99.77489	97.9245	74.56202
2350	99.70589	97.91785	74.56039
2349	99.58783	97.90927	74.55869
2348	99.45588	97.90026	74.55691
2347	99.38005	97.8928	74.55504
2346	99.37699	97.88758	74.55305
2345	99.37187	97.88329	74.55093
2344	99.29223	97.87844	74.54867
2343	99.13881	97.87246	74.54631
2342	98.9519	97.86549	74.54379
2341	98.78198	97.85856	74.54101
2340	98.66623	97.85319	74.53793
2339	98.58918	97.84967	74.53466
2338	98.49829	97.84592	74.53142
2337	98.35083	97.84021	74.52835
2336	98.15114	97.83476	74.52552
2335	97.94607	97.83372	74.52289
2334	97.78768	97.8371	74.52037
2333	97.68551	97.83908	74.51787
2332	97.60996	97.83428	74.51532
2331	97.53425	97.82368	74.5127
2330	97.44921	97.81281	74.51
2329	97.3363	97.80466	74.5072
2328	97.15749	97.796	74.50425
2327	96.89209	97.78187	74.5012
2326	96.56248	97.76165	74.49812
2325	96.22911	97.74135	74.49506
2324	95.95918	97.72961	74.49216
2323	95.78739	97.73058	74.48947
2322	95.69164	97.74139	74.48698
2321	95.60979	97.7544	74.48465
2320	95.48973	97.7638	74.48248
2319	95.32009	97.76796	74.4804
2318	95.1088	97.76757	74.47852
2317	94.86271	97.76515	74.47707
2316	94.58863	97.76484	74.47602
2315	94.30672	97.76965	74.47483
2314	94.0361	97.77822	74.47288
2313	93.77681	97.78601	74.47019
2312	93.50462	97.78983	74.46784
2311	93.19473	97.78962	74.46714
2310	92.83353	97.78604	74.46844
2309	92.41566	97.77931	74.4706
2308	91.94061	97.77105	74.47222
2307	91.42158	97.76451	74.47283
2306	90.88657	97.76178	74.47275
2305	90.36321	97.76199	74.472
2304	89.86303	97.76321	74.47062
2303	89.37793	97.76452	74.47027
2302	88.89312	97.76557	74.47388
2301	88.40051	97.76596	74.48321
2300	87.90637	97.76648	74.49619
2299	87.42763	97.76968	74.50814
2298	86.98055	97.77691	74.51477
2297	86.56588	97.78575	74.51443
2296	86.16403	97.79145	74.50884
2295	85.75329	97.79106	74.50141
2294	85.33087	97.78482	74.49536
2293	84.91326	97.77509	74.49157
2292	84.51643	97.76561	74.48918
2291	84.14927	97.76064	74.48763
2290	83.82089	97.76267	74.48758
2289	83.54	97.7699	74.48805
2288	83.29855	97.77683	74.48543
2287	83.07136	97.77914	74.47764
2286	82.84325	97.77715	74.46962
2285	82.63085	97.77464	74.47168
2284	82.46437	97.7753	74.49041
2283	82.35103	97.78013	74.52183
2282	82.27067	97.78786	74.55408
2281	82.20432	97.7968	74.57726
2280	82.15171	97.80575	74.59056
2279	82.11516	97.81446	74.60039
2278	82.08926	97.82345	74.61267
2277	82.0842	97.83317	74.6284
2276	82.14955	97.84306	74.64443
2275	82.34614	97.85135	74.65675
2274	82.68283	97.85628	74.66288
2273	83.0904	97.85844	74.6632
2272	83.47723	97.86156	74.6612
2271	83.81663	97.86904	74.66076
2270	84.16617	97.87985	74.66302
2269	84.60443	97.88991	74.66724
2268	85.15967	97.89771	74.67446
2267	85.79031	97.90623	74.68774
2266	86.41504	97.91823	74.70772
2265	86.966	97.93169	74.72961
2264	87.42543	97.9416	74.74672
2263	87.81423	97.94515	74.75583
2262	88.15296	97.94345	74.75798
2261	88.45045	97.93967	74.7566
2260	88.7231	97.93747	74.7549
2259	88.99455	97.93974	74.75454
2258	89.26975	97.94658	74.75563
2257	89.53561	97.95468	74.7572
2256	89.79855	97.96008	74.75904
2255	90.09258	97.96198	74.76264
2254	90.43364	97.96266	74.76915
2253	90.78875	97.96392	74.77726
2252	91.10903	97.96538	74.78438
2251	91.37057	97.96663	74.78932
2250	91.57041	97.96996	74.79301
2249	91.71253	97.97903	74.79683
2248	91.82538	97.99554	74.80125
2247	91.94836	98.01719	74.80609
2246	92.09621	98.04014	74.81129
2245	92.24482	98.06153	74.8169
2244	92.3777	98.07944	74.82258
2243	92.52294	98.09203	74.82766
2242	92.72191	98.09767	74.83172
2241	92.98029	98.09676	74.83498
2240	93.26881	98.09298	74.83793
2239	93.55371	98.09155	74.84097
2238	93.80773	98.09623	74.84422
2237	94.01582	98.10758	74.84769
2236	94.19541	98.12302	74.85143
2235	94.39143	98.13758	74.85558
2234	94.62803	98.14648	74.86028
2233	94.8799	98.14867	74.86561
2232	95.10766	98.14703	74.87154
2231	95.30073	98.14593	74.87799
2230	95.46365	98.14753	74.88478
2229	95.58193	98.15084	74.89172
2228	95.63502	98.15385	74.89867
2227	95.63936	98.1558	74.90553
2226	95.64962	98.15753	74.91231
2225	95.71185	98.16035	74.91915
2224	95.82507	98.16468	74.92617
2223	95.94857	98.16991	74.93343
2222	96.0461	98.17534	74.94101
2221	96.12457	98.18077	74.94886
2220	96.22327	98.186	74.95687
2219	96.35881	98.19056	74.96499
2218	96.49622	98.19406	74.97327
2217	96.59029	98.19657	74.98188
2216	96.64148	98.1984	74.99099
2215	96.68712	98.19998	75.00059
2214	96.75413	98.20147	75.01052
2213	96.84836	98.20294	75.0204
2212	96.9756	98.20423	75.02982
2211	97.13644	98.20506	75.03845
2210	97.29949	98.20577	75.04651
2209	97.41407	98.20664	75.05477
2208	97.46148	98.20748	75.06404
2207	97.47182	98.20812	75.07453
2206	97.48751	98.20855	75.0857
2205	97.52847	98.20861	75.09681
2204	97.5932	98.20791	75.10743
2203	97.66917	98.20658	75.1172
2202	97.73548	98.20551	75.12583
2201	97.77586	98.20504	75.1339
2200	97.79701	98.20474	75.14321
2199	97.82389	98.20482	75.15518
2198	97.87176	98.20653	75.1698
2197	97.93251	98.21039	75.18579
2196	97.99079	98.21435	75.20181
2195	98.04118	98.21481	75.21696
2194	98.08715	98.21025	75.23051
2193	98.13166	98.20398	75.24208
2192	98.17453	98.20189	75.25234
2191	98.21632	98.20636	75.26233
2190	98.26071	98.21307	75.27203
2189	98.31212	98.2156	75.2806
2188	98.37165	98.21393	75.28786
2187	98.43495	98.2149	75.29433
2186	98.49322	98.22389	75.29969
2185	98.53981	98.23887	75.30327
2184	98.57598	98.25353	75.30681
2183	98.60986	98.26331	75.31472
2182	98.64869	98.2661	75.32985
2181	98.69297	98.26049	75.34974
2180	98.73842	98.24666	75.3681
2179	98.78016	98.22762	75.3811
2178	98.81541	98.20937	75.39084
2177	98.84483	98.20014	75.4025
2176	98.87371	98.20582	75.41849
2175	98.90872	98.2233	75.4355
2174	98.95208	98.24215	75.44794
2173	98.99936	98.25867	75.45373
2172	99.04338	98.28369	75.45555
2171	99.08109	98.32756	75.4567
2170	99.11516	98.37803	75.45827
2169	99.15096	98.40225	75.46121
2168	99.19219	98.37753	75.46867
2167	99.23734	98.31158	75.48406
2166	99.27903	98.23771	75.50726
2165	99.30914	98.1886	75.53279
2164	99.32631	98.17625	75.55236
2163	99.33714	98.19521	75.56057
2162	99.35142	98.23707	75.55929
2161	99.37939	98.30205	75.55956
2160	99.43064	98.39385	75.57326
2159	99.50796	98.49831	75.59942
2158	99.59714	98.58079	75.62414
2157	99.6723	98.6236	75.63996
2156	99.71962	98.6436	75.65405
2155	99.74164	98.65891	75.67204
2154	99.74845	98.66192	75.68674
2153	99.7535	98.64157	75.68951
2152	99.77182	98.61046	75.68399
2151	99.81162	98.58963	75.68169
2150	99.865	98.57776	75.68812
2149	99.91271	98.55939	75.70009
2148	99.94386	98.53672	75.71271
2147	99.96293	98.52984	75.72173
2146	99.97505	98.54502	75.72184
2145	99.9762	98.56409	75.71073
2144	99.96348	98.57039	75.69464
2143	99.94538	98.5696	75.68369
2142	99.93735	98.5772	75.68216
2141	99.95057	98.59697	75.68829
2140	99.98492	98.61859	75.70009
2139	100.02786	98.63034	75.71478
2138	100.06144	98.63	75.72405
2137	100.07903	98.62641	75.71898
2136	100.09376	98.62938	75.70199
2135	100.1202	98.63482	75.68754
2134	100.14963	98.62715	75.68634
2133	100.15842	98.60183	75.69507
2132	100.13917	98.57447	75.70377
2131	100.10912	98.55858	75.707
2130	100.08813	98.54588	75.70423
2129	100.08049	98.5221	75.69482
2128	100.07849	98.49429	75.67805
2127	100.07164	98.48531	75.65631
2126	100.05017	98.50102	75.63466
2125	100.01128	98.51781	75.61746
2124	99.96683	98.51149	75.60661
2123	99.93709	98.48226	75.60125
2122	99.9326	98.44428	75.59799
2121	99.94477	98.40965	75.59246
2120	99.95477	98.38522	75.58204
2119	99.94675	98.37409	75.56707
2118	99.91427	98.37289	75.54996
2117	99.86455	98.37181	75.53562
2116	99.81625	98.36323	75.53013
2115	99.78239	98.34679	75.53596
2114	99.75902	98.32465	75.54741
2113	99.73673	98.29896	75.55394
2112	99.71988	98.27557	75.5516
2111	99.721	98.26218	75.5461
2110	99.73792	98.25957	75.543
2109	99.75431	98.25898	75.53958
2108	99.76243	98.25175	75.53017
2107	99.76812	98.23895	75.51622
2106	99.77057	98.22876	75.50619
2105	99.75745	98.22717	75.50687
2104	99.72636	98.23332	75.51907
2103	99.69456	98.24111	75.53965
2102	99.68068	98.24439	75.5635
2101	99.68942	98.24135	75.58386
2100	99.71545	98.23529	75.59475
2099	99.7519	98.23098	75.59443
2098	99.79213	98.2305	75.58612
2097	99.83364	98.23301	75.5759
2096	99.88158	98.23662	75.56923
2095	99.93627	98.23861	75.56798
2094	99.9806	98.23603	75.56962
2093	99.99397	98.22813	75.56916
2092	99.97462	98.21764	75.56364
2091	99.93687	98.20841	75.55506
2090	99.89543	98.20216	75.54892
2089	99.86035	98.1985	75.54928
2088	99.8413	98.19679	75.55587
2087	99.84388	98.1961	75.56509
2086	99.86132	98.19391	75.57307
2085	99.87949	98.18746	75.57823
2084	99.89218	98.17704	75.58148
2083	99.90349	98.16686	75.58397
2082	99.91528	98.16134	75.58611
2081	99.9249	98.16155	75.58812
2080	99.93528	98.16526	75.59056
2079	99.95373	98.16844	75.59373
2078	99.97907	98.16766	75.59728
2077	100.00253	98.16227	75.60067
2076	100.02204	98.15494	75.60393
2075	100.04249	98.14981	75.60743
2074	100.06189	98.14817	75.61125
2073	100.07205	98.14821	75.61513
2072	100.07416	98.14772	75.61889
2071	100.07831	98.14623	75.62256
2070	100.08483	98.14425	75.62622
2069	100.0819	98.14233	75.62996
2068	100.06575	98.14096	75.63387
2067	100.05022	98.14008	75.63796
2066	100.05043	98.13835	75.64218
2065	100.06576	98.13444	75.64642
2064	100.0857	98.12895	75.65056
2063	100.10258	98.12386	75.65453
2062	100.11236	98.1204	75.65839
2061	100.11217	98.11835	75.66215
2060	100.10562	98.11696	75.6657
2059	100.10355	98.11599	75.66891
2058	100.11296	98.11572	75.67181
2057	100.12874	98.11643	75.67466
2056	100.13966	98.11819	75.67776
2055	100.13916	98.12059	75.68125
2054	100.12734	98.12309	75.68511
2053	100.10853	98.12552	75.68937
2052	100.09177	98.12822	75.69413
2051	100.08802	98.13182	75.69947
2050	100.10058	98.13686	75.70535
2049	100.11775	98.14372	75.71151
2048	100.12372	98.15268	75.71779
2047	100.11825	98.16309	75.72431
2046	100.11281	98.17394	75.7313
2045	100.11385	98.18466	75.73894
2044	100.12195	98.19487	75.74712
2043	100.13955	98.20439	75.75564
2042	100.16712	98.21333	75.76463
2041	100.19449	98.22181	75.7744
2040	100.2091	98.22969	75.78509
2039	100.21185	98.23682	75.79666
2038	100.21546	98.24345	75.80888
2037	100.2313	98.25073	75.8217
2036	100.26121	98.26029	75.83523
2035	100.29779	98.27254	75.84933
2034	100.32843	98.28515	75.86353
2033	100.34479	98.29514	75.87745
2032	100.35094	98.30194	75.89093
2031	100.35714	98.3079	75.90406
2030	100.36579	98.31582	75.91708
2029	100.3718	98.32653	75.93015
2028	100.37578	98.33898	75.94325
2027	100.38417	98.351	75.9562
2026	100.39581	98.35993	75.96877
2025	100.40054	98.36367	75.9809
2024	100.39281	98.36315	75.99273
2023	100.37974	98.36286	76.00452
2022	100.37503	98.36698	76.01633
2021	100.38381	98.3759	76.02826
2020	100.39936	98.38665	76.04035
2019	100.41272	98.39672	76.05216
2018	100.422	98.40646	76.06313
2017	100.43024	98.41817	76.07342
2016	100.44136	98.43289	76.0843
2015	100.4569	98.44751	76.09703
2014	100.47293	98.45536	76.11151
2013	100.48374	98.45234	76.12664
2012	100.49015	98.44467	76.14222
2011	100.49916	98.44549	76.15959
2010	100.51159	98.46233	76.17909
2009	100.51878	98.49247	76.19724
2008	100.51851	98.52825	76.20933
2007	100.52232	98.56071	76.215
2006	100.53617	98.57658	76.22038
2005	100.54719	98.56417	76.23301
2004	100.54161	98.52739	76.25352
2003	100.52471	98.48614	76.27344
2002	100.51418	98.45769	76.2835
[truncated: 1,552 more rows]
