# Supplementary material for: Fabrication of calixarene-grafted bio-polymeric magnetic composites for magnetic solid phase extraction of non-steroidal anti-inflammatory drugs in water samples
Source: PeerJ. 2018 Jul 6;6:e5108. doi: 10.7717/peerj.5108 (PMC6037154; doi:10.7717/peerj.5108)
Supplement: Data S1 [file peerj-06-5108-s006.zip › pH.csv]

pH	INP		KTP		IBP		FNP
	Peak Area	SD	Peak Area	SD	Peak Area	SD	Peak Area	SD
pH 2	83857	3002	89229	2438	34748	2415	61255	2129
pH 4	274680	7542	270610	3231	101733	505	218934	5973
pH 6	13525	267	21251	658	2465	393	8822	168
pH 7	11613	674	19750	581	2469	211	5848	171
pH 8	6278	228	13835	731	2117	84	4375	332
pH 10	8692	753	17015	1714	1901	120	9932	727
pH 12	10609	516	97518	3005	1859	120	18818	883
