# Supplementary material for: Fabrication of calixarene-grafted bio-polymeric magnetic composites for magnetic solid phase extraction of non-steroidal anti-inflammatory drugs in water samples
Source: PeerJ. 2018 Jul 6;6:e5108. doi: 10.7717/peerj.5108 (PMC6037154; doi:10.7717/peerj.5108)
Supplement: Data S1 [file peerj-06-5108-s006.zip › Raw data for reusability.csv]

No of cycle	INP		KTP		IBP		FNP
	Peak Area	SD	Peak Area	SD	Peak Area	SD	Peak Area	SD
1	256846	4175	252831	2948	63393	1271	236331	449
2	250068	9578	262808	11585	65254	2420	223215	897
3	263516	8248	253804	15015	65704	4797	215778	2596
4	246618	15705	226366	12310	62634	2479	207095	2055
5	227379	26378	222831	13287	61079	2419	193976	2895
