# Supplementary material for: Fabrication of calixarene-grafted bio-polymeric magnetic composites for magnetic solid phase extraction of non-steroidal anti-inflammatory drugs in water samples
Source: PeerJ. 2018 Jul 6;6:e5108. doi: 10.7717/peerj.5108 (PMC6037154; doi:10.7717/peerj.5108)
Supplement: Data S1 [file peerj-06-5108-s006.zip › Sample volume.csv]

Sample volume (mL)	INP		KTP		IBP		FNP
	Peak Area	SD	Peak Area	SD	Peak Area	SD	Peak Area	SD
20 mL	10947	281	11420	175	2239	37	8290	169
50 mL	19418	996	20554	551	5811	392	14158	48
100 mL	29004	1618	29653	2100	9536	688	23575	1730
150 mL	36394	1788	35395	2893	12422	401	32423	1267
200 mL	45324	1602	42599	1105	13582	301	34122	1593
250 mL	46244	1189	41974	780	14819	676	37194	1364
