# Supplementary material for: Fabrication of calixarene-grafted bio-polymeric magnetic composites for magnetic solid phase extraction of non-steroidal anti-inflammatory drugs in water samples
Source: PeerJ. 2018 Jul 6;6:e5108. doi: 10.7717/peerj.5108 (PMC6037154; doi:10.7717/peerj.5108)
Supplement: Data S1 [file peerj-06-5108-s006.zip › Type organic eluent.csv]

Type organiec eluent	INP		KTP		IBP		FNP
	Peak Area	SD	Peak Area	SD	Peak Area	SD	Peak Area	SD
HEX	193	133	590	412	235	43	1646	134
TOL	753	446	3180	236	1450	278	3418	96
DCM	1452	226	3283	195	1435	253	3377	217
DMF	2871	279	5397	22	943	8	3446	445
MeOH	3864	300	5496	88	1702	303	8173	293
EA	2484	250	6598	449	1323	321	4474	269
ACN	4260	345	7436	296	2205	208	5429	328
CHF	2523	36	5292	54	1383	14	8493	117
