# Supplementary material for: Fabrication of calixarene-grafted bio-polymeric magnetic composites for magnetic solid phase extraction of non-steroidal anti-inflammatory drugs in water samples
Source: PeerJ. 2018 Jul 6;6:e5108. doi: 10.7717/peerj.5108 (PMC6037154; doi:10.7717/peerj.5108)
Supplement: Data S1 [file peerj-06-5108-s006.zip › Volume organic eluent.csv]

Volume organiec eluent (mL)	INP		KTP		IBP		FNP
	Peak Area	SD	Peak Area	SD	Peak Area	SD	Peak Area	SD
0.5	3438	356	5705	234	1816	243	3476	253
1	3428	47	5472	163	1480	156	4275	213
1.5	7343	348	11835	232	3419	212	6807	47
2	4263	260	5632	164	1531	166	4006	197
2.5	3404	369	6277	324	1881	150	3523	195
3	4143	127	4363	193	1779	159	1683	316
