# Supplementary material for: Fabrication of calixarene-grafted bio-polymeric magnetic composites for magnetic solid phase extraction of non-steroidal anti-inflammatory drugs in water samples
Source: PeerJ. 2018 Jul 6;6:e5108. doi: 10.7717/peerj.5108 (PMC6037154; doi:10.7717/peerj.5108)
Supplement: Data S1 [file peerj-06-5108-s006.zip › VSM.csv]

Field (G)	Moment/Mass (emu/g)
4075.67	18.9917
3976.69	18.9488
3877.75	18.8075
3778.8	18.8166
3679.86	18.7928
3580.9	18.7449
3481.97	18.6014
3383	18.6241
3284.08	18.6175
3185.15	18.4094
3086.21	18.3
2987.26	18.2871
2888.28	18.1967
2789.35	18.0969
2690.43	18.2881
2591.47	18.1417
2492.53	17.9815
2393.6	17.826
2294.66	17.6721
2195.72	17.6283
2096.79	17.6201
1997.83	17.3822
1898.84	17.3288
1799.84	17.302
1700.86	17.1067
1601.89	16.8267
1502.91	16.729
1403.93	16.3896
1304.94	16.2132
1205.96	15.9857
1107.01	15.7135
1007.99	15.3967
908.996	15.0353
813.291	14.558
715.897	14.0498
616.919	13.4011
517.918	12.6602
418.925	11.6415
319.93	10.3422
220.916	8.53134
121.841	5.88272
22.8645	1.49874
-76.1098	-3.69733
-175.139	-7.37966
-274.11	-9.61757
-373.201	-11.1117
-472.138	-12.2663
-571.144	-13.1626
-670.148	-13.9345
-769.157	-14.494
-868.15	-15.024
-967.162	-15.4033
-1066.15	-15.7491
-1165.15	-16.0683
-1264.14	-16.3583
-1363.15	-16.5677
-1462.19	-16.8414
-1561.11	-16.8788
-1660.14	-17.0268
-1759.14	-17.1142
-1858.12	-17.4853
-1957.12	-17.6215
-2056.11	-17.6652
-2155.12	-17.6278
-2254.07	-17.9654
-2353.06	-17.9426
-2452.01	-18.0758
-2551.05	-18.129
-2649.97	-18.0808
-2748.93	-18.1911
-2847.92	-18.3814
-2946.88	-18.486
-3045.84	-18.4429
-3144.82	-18.4999
-3243.8	-18.5912
-3342.74	-18.6299
-3441.72	-18.6847
-3540.68	-18.7656
-3639.69	-18.6558
-3738.63	-18.8655
-3837.6	-18.836
-3936.56	-18.8344
-4035.52	-19.0378
-4134.49	-19.048
-4233.38	-19.0474
-4332.34	-19.1122
-4431.24	-18.9691
-4530.17	-19.3767
-4629.07	-19.277
-4728.05	-19.2536
-4826.92	-19.3388
-4925.84	-19.3502
-4935.78	-19.3301
-4834.87	-19.2898
-4733.73	-19.1967
-4632.64	-19.203
-4531.61	-19.1442
-4430.56	-19.1694
-4329.54	-19.2124
-4228.52	-19.1131
-4127.44	-18.9732
-4026.46	-18.948
-3925.48	-18.892
-3824.47	-18.8207
-3723.45	-18.8585
-3622.47	-18.7422
-3521.45	-18.84
-3420.44	-18.664
-3319.44	-18.651
-3218.43	-18.5441
-3117.42	-18.6521
-3016.36	-18.508
-2915.43	-18.3162
-2814.44	-18.5184
-2713.45	-18.1625
-2612.46	-18.0768
-2511.47	-18.1051
-2410.48	-18.1054
-2309.48	-17.9965
-2208.49	-17.8116
-2107.5	-17.6441
-2006.53	-17.5993
-1905.5	-17.3892
-1804.54	-17.3791
-1703.57	-17.1063
-1602.57	-17.0471
-1501.6	-16.87
-1400.61	-16.6395
-1299.62	-16.5638
-1198.64	-16.2014
-1097.63	-15.8999
-996.644	-15.5927
-895.648	-15.2117
-794.58	-14.8099
-693.639	-14.1531
-592.621	-13.4706
-491.621	-12.6295
-390.603	-11.5103
-289.591	-10.0358
-188.598	-7.97497
-87.5166	-4.59398
13.4545	0.67306
114.435	5.4008
215.46	8.44979
316.525	10.2966
417.488	11.6823
518.495	12.7357
619.501	13.5489
720.497	14.2032
821.501	14.7284
922.457	15.1939
1023.51	15.5365
1124.49	15.772
1225.5	16.1468
1326.52	16.428
1427.55	16.3511
1528.5	16.8386
1629.5	17.0362
1730.51	17.2114
1831.51	17.3027
1932.48	17.5667
2033.52	17.6503
2134.5	17.7253
2235.49	17.6929
2336.43	17.7433
2437.42	17.9907
2538.44	18.0286
2639.37	18.0449
2740.31	18.0923
2841.29	18.3382
2942.27	18.2169
3043.24	18.3901
3144.22	18.4204
3245.17	18.6281
3346.18	18.7217
3447.12	18.5652
3548.12	18.6426
3649.13	18.762
3750.05	18.7242
3851.02	18.7759
3952	18.8347
4052.98	18.8263
4153.94	18.7998
4254.91	19.0347
4355.87	19.0917
4456.86	19.099
4557.8	19.1709
4658.78	19.1656
4759.81	19.2568
4860.71	19.2801
4960.83	19.3022
