# Supplementary material for: Fabrication of calixarene-grafted bio-polymeric magnetic composites for magnetic solid phase extraction of non-steroidal anti-inflammatory drugs in water samples
Source: PeerJ. 2018 Jul 6;6:e5108. doi: 10.7717/peerj.5108 (PMC6037154; doi:10.7717/peerj.5108)
Supplement: Data S1 [file peerj-06-5108-s006.zip › XRD.csv]

Position (2Theta)	Intensity (a.u)
	Sp-TDI	Sp-TDI-calix	MSp-TDI-calix
10.002	2189	-5	-5
10.028	2151	98	78.0365
10.054	2129	-21	28.8983
10.08	2290	-19	39.445
10.106	2235	-17	57.0048
10.132	2141	-27	-12
10.158	2190	-17	-15
10.184	2104	-8	-15
10.21	2163	-9	8.3528
10.236	2121	-21	99.9093
10.262	2126	-39	-5
10.288	2162	-54	7.4187
10.314	2214	-60	46
10.34	2162	-56	7.2295
10.366	2110	-48	43
10.392	2077	-38	13.7674
10.418	2144	-1	-9
10.444	2088	1	40.3563
10.47	2129	8	23.3431
10.496	2094	-16	-3.81
10.522	2061	-10	11
10.548	2060	-35	13
10.574	2206	-50	120.7507
10.6	2191	-54	3.7141
10.626	2126	-58	-0.3172
10.652	2090	-64	-1
10.678	2036	-47	-13.5468
10.704	2076	-18	29.3336
10.73	2107	-37	10.909
10.756	2059	-4	-13.232
10.782	2048	31	8
10.808	2060	-27	9
10.834	2056	-33	45.4255
10.86	2127	-31	56.1641
10.886	2068	-29	89.1981
10.912	2054	12	23
10.938	2015	-1	45
10.964	2042	-14	-12.2008
10.99	2057	9	28.7743
11.016	2033	-23	80.9639
11.042	2057	-30	44.2621
11.068	2064	-30	120.5929
11.094	2095	-6	57.7702
11.12	2123	4	55.2479
11.146	2080	-21	40.1575
11.172	2025	-12	-8.7692
11.198	2013	-13	0.3488
11.224	2023	-11	16
11.25	2030	39	14
11.276	2025	5	-21.3547
11.302	2040	-29	-14
11.328	2085	-3	-18
11.354	2109	14	45.7487
11.38	2099	-17	40.7307
11.406	2035	-8	-1
11.432	2016	28	-4
11.458	2078	17	7.579
11.484	2068	-19	-16.0899
11.51	2022	-22	-16.2803
11.536	1979	-18	-21.2494
11.562	1974	0	6
11.588	2036	-31	9
11.614	2048	-14	46.1838
11.64	2023	-11	114.0201
11.666	2014	48	49.9263
11.692	2063	101	14
11.718	2041	107	23
11.744	2027	205	29
11.77	1983	252	48.6754
11.796	1986	320	15.8491
11.822	2020	451	92.9682
11.848	2039	608	43.2456
11.874	1974	773	23.9066
11.9	2014	905	82.5917
11.926	2089	777	-4.8517
11.952	2121	644	15.2349
11.978	2026	532	102.3993
12.004	1963	463	56.8246
12.03	2048	400	20.8967
12.056	2002	309	16
12.082	2034	205	24.0111
12.108	2018	103	23
12.134	1977	51	18.781
12.16	2008	20	80.5555
12.186	2050	12	0.1767
12.212	2006	-26	47.8664
12.238	1996	-24	19.7562
12.264	1980	0	-2.9786
12.29	1981	-12	-16.4939
12.316	2011	27	-1.2778
12.342	1978	-17	1
12.368	1990	-18	51.8875
12.394	2023	7	88.9559
12.42	2053	-3	30.3793
12.446	1978	-5	111.8489
12.472	2004	64	82.7789
12.498	1949	15	-13.4094
12.524	1992	2	-15.5485
12.55	2090	-30	1.5552
12.576	2065	-42	15
12.602	2082	-63	108.8478
12.628	1933	60	6
12.654	1989	-44	1
12.68	1993	-31	-15.6877
12.706	2023	-37	-9
12.732	2103	15	3.0117
12.758	1935	-21	41.7265
12.784	2005	4	11.0051
12.81	1993	17	44.1289
12.836	1947	113	-8.9772
12.862	1979	22	6.1377
12.888	1930	12	-15.1133
12.914	1989	-4	2
12.94	2042	-40	9.3263
12.966	1879	-66	-14
12.992	1978	-58	-4.5676
13.018	2022	-51	10.9081
13.044	1978	-46	49.457
13.07	1998	24	51.0568
13.096	1994	26	3
13.122	1956	-10	8
13.148	2010	-2	23.811
13.174	1952	14	-5.2155
13.2	1948	16	16
13.226	1945	29	-8
13.252	1991	81	23.6698
13.278	2002	63	70.515
13.304	2018	41	-1.8167
13.33	2070	28	48.9774
13.356	2061	20	82.3932
13.382	2041	20	4.6433
13.408	2030	73	-13
13.434	2001	45	7
13.46	1970	57	-7.0712
13.486	2008	126	5
13.512	2016	79	3.5554
13.538	2038	39	-14.8072
13.564	2011	106	56.0583
13.59	1986	129	-13.3797
13.616	1967	130	-2
13.642	1993	219	24.0141
13.668	1973	367	-0.7657
13.694	1973	492	10.4864
13.72	2012	632	47.4366
13.746	2026	848	21.5069
13.772	2029	1091	42.3994
13.798	1998	1477	6.465
13.824	2014	1802	43.27
13.85	2024	1804	65.9993
13.876	2002	1582	41.6433
13.902	2044	1294	109.6676
13.928	2033	1131	108.1569
13.954	2033	883	71.322
13.98	2108	517	100.6008
14.006	2093	320	95.3558
14.032	2026	189	88.4309
14.058	2002	149	63.3908
14.084	2041	179	16.0218
14.11	2083	106	0.3516
14.136	2054	51	26
14.162	2006	27	20.0299
14.188	2019	6	2.8651
14.214	2075	0	3
14.24	2044	12	-11.7242
14.266	2018	32	6.9763
14.292	2077	68	9.5039
14.318	2107	89	9.3744
14.344	2078	68	-5
14.37	2008	91	19.399
14.396	2039	96	-6.3097
14.422	2079	86	1.3483
14.448	2069	96	14.1055
14.474	2092	114	62.4634
14.5	2100	152	0
14.526	2180	94	-10.1341
14.552	2098	81	14.8664
14.578	2086	103	37.823
14.604	2133	100	23
14.63	2112	123	20.7461
14.656	2058	201	71.6731
14.682	2162	177	25.3136
14.708	2047	141	31.1395
14.734	2099	120	53.9262
14.76	2122	100	45.8856
14.786	2147	172	16.2568
14.812	2100	165	55.0685
14.838	2081	154	28
14.864	2187	146	57.2076
14.89	2211	170	43.7106
14.916	2046	140	63.6029
14.942	2050	142	44.9755
14.968	2056	215	40.603
14.994	2143	199	32.3738
15.02	2096	208	32.7461
15.046	2079	201	53.3722
15.072	2169	336	17
15.098	2096	360	35
15.124	2124	415	158.2415
15.15	2144	384	9.738
15.176	2057	518	45
15.202	2128	681	26.5539
15.228	2168	638	88.7541
15.254	2143	759	98.777
15.28	2228	865	25.9944
15.306	2096	880	60
15.332	2057	919	139.2242
15.358	2162	924	46.841
15.384	2206	1004	126.6318
15.41	2188	1061	114.7021
15.436	2143	1083	52.5424
15.462	2164	978	26.6203
15.488	2142	856	24
15.514	2218	761	23.7228
15.54	2199	581	34.9362
15.566	2202	545	43.175
15.592	2167	333	40
15.618	2202	272	47.4956
15.644	2171	285	14.0876
15.67	2165	322	25.8865
15.696	2220	287	48.957
15.722	2188	245	39.0783
15.748	2231	237	45.0846
15.774	2250	170	38.5714
15.8	2272	250	81.3544
15.826	2213	295	77.2863
15.852	2204	290	56.5275
15.878	2210	337	30.6708
15.904	2193	282	20.2792
15.93	2147	318	49.3992
15.956	2184	349	31.9037
15.982	2196	300	35
16.008	2209	329	9.7328
16.034	2236	357	84.9516
16.06	2342	424	54.5332
16.086	2235	419	16
16.112	2264	378	11.2989
16.138	2291	321	12.3987
16.164	2298	382	28.4344
16.19	2227	416	85.6728
16.216	2269	406	93.265
16.242	2260	440	40.3313
16.268	2255	518	24.5892
16.294	2280	493	61.5164
16.32	2268	417	77.2046
16.346	2295	469	40.3188
16.372	2293	536	49
16.398	2312	497	16.9632
16.424	2333	460	82.5022
16.45	2283	518	79.8019
16.476	2293	566	84.2857
16.502	2328	610	104.0908
16.528	2342	677	42.7592
16.554	2362	795	66
16.58	2320	884	15.245
16.606	2335	1099	49.3341
16.632	2408	1471	81.6091
16.658	2399	1788	105.4458
16.684	2394	2334	152.2405
16.71	2414	3016	160.3348
16.736	2410	3538	153.074
16.762	2397	4002	189.2787
16.788	2339	4424	184.913
16.814	2324	5030	161.2062
16.84	2411	5909	226.3867
16.866	2397	6476	251.8219
16.892	2437	6701	215.9919
16.918	2433	6647	312.9806
16.944	2378	6306	401.3701
16.97	2459	5719	347.445
16.996	2411	4975	229.6435
17.022	2306	3862	168.9711
17.048	2420	2672	276.8988
17.074	2437	1865	249.1494
17.1	2418	1424	125.756
17.126	2419	1068	106.9564
17.152	2417	910	82.3714
17.178	2437	778	111
17.204	2429	713	98
17.23	2457	771	50.3765
17.256	2484	718	119.1032
17.282	2465	624	68.542
17.308	2512	683	100.9092
17.334	2427	703	115.505
17.36	2460	639	60.9626
17.386	2536	674	84.5187
17.412	2520	684	78.8094
17.438	2510	647	136.3753
17.464	2560	695	40.9107
17.49	2533	767	85.1717
17.516	2529	738	62
17.542	2500	771	54.3068
17.568	2502	610	78.1446
17.594	2546	666	50.6957
17.62	2560	606	63
17.646	2648	691	65.0129
17.672	2630	752	74
17.698	2522	581	46.6879
17.724	2558	686	78.1841
17.75	2578	690	164.0842
17.776	2572	703	77.8899
17.802	2429	657	173.7606
17.828	2627	827	131.2144
17.854	2634	754	146.9251
17.88	2612	806	63.9739
17.906	2611	772	155.1227
17.932	2580	762	102.3341
17.958	2643	849	121.3163
17.984	2534	867	98.471
18.01	2538	762	98.5028
18.036	2656	856	142.7002
18.062	2672	823	154.1418
18.088	2677	875	56.5549
18.114	2718	849	97.2555
18.14	2688	879	67.8861
18.166	2650	870	81
18.192	2695	846	94.3219
18.218	2692	796	119.4562
18.244	2740	931	76.4322
18.27	2685	805	78.2617
18.296	2621	808	86.0546
18.322	2622	886	111
18.348	2744	809	51.9551
18.374	2759	917	148.0945
18.4	2742	864	171.766
18.426	2775	937	206.1794
18.452	2735	951	193.9786
18.478	2804	912	111.4198
18.504	2881	923	173.586
18.53	2844	951	160.4885
18.556	2762	934	135.7262
18.582	2804	944	94.8063
18.608	2751	918	63.4046
18.634	2783	987	61.5061
18.66	2794	1056	131.3335
18.686	2773	965	96.6242
18.712	2797	913	97.7934
18.738	2771	949	195.906
18.764	2805	1009	151.9473
18.79	2782	954	209.9385
18.816	2708	918	155.7184
18.842	2763	957	122
18.868	2850	996	83.1109
18.894	2861	1016	94.2857
18.92	2778	1009	57.0377
18.946	2787	1005	103.7607
18.972	2849	948	174.1409
18.998	2802	973	204.9483
19.024	2776	1023	206.7299
19.05	2833	1039	191.005
19.076	2893	1053	207.6587
19.102	2838	1066	221.4501
19.128	2824	1044	209.796
19.154	2865	1059	193.5484
19.18	2849	1176	149.6945
19.206	2856	1162	116.3642
19.232	2859	1085	114.1694
19.258	2888	1097	141.9505
19.284	2924	1078	134.8955
19.31	2874	1089	103.6924
19.336	2857	1124	165.3572
19.362	2909	1209	200.5609
19.388	2895	1266	143.7542
19.414	2877	1259	116.0025
19.44	2915	1326	111.9283
19.466	2906	1325	108.9191
19.492	2903	1333	157.8771
19.518	2901	1308	155.9531
19.544	2876	1267	174.2677
19.57	2939	1184	159.3677
19.596	2896	1129	195.2615
19.622	2882	1070	164.8151
19.648	2978	1087	92.0792
19.674	2999	1121	90.6562
19.7	2841	1143	131.3959
19.726	2906	1165	168.6858
19.752	2880	1155	102.3463
19.778	2898	1114	76.4796
19.804	2919	1132	120.7489
19.83	2941	1067	124.5237
19.856	2912	1109	119.2465
19.882	2885	1090	111.2525
19.908	2946	1066	124.0179
19.934	2988	1059	150.9121
19.96	2905	1156	96.1215
19.986	2958	1239	84.6409
20.012	2858	1154	75.2762
20.038	2971	1226	88.3573
20.064	2950	1163	98.2876
20.09	2953	1100	198.4141
20.116	2909	1171	177.4455
20.142	2826	1158	144.6544
20.168	2841	1151	158.1139
20.194	2917	1281	133
20.22	2845	1264	106.5856
20.246	2804	1354	222.0258
20.272	2843	1440	153.2649
20.298	2825	1632	181.1913
20.324	2852	1949	126
20.35	2796	2349	162.8343
20.376	2806	2503	74.1629
20.402	2916	2694	144.9598
20.428	2963	2632	166.0711
20.454	2849	2785	217.9505
20.48	2824	2973	183.8073
20.506	2867	3046	239.6433
20.532	2699	3505	288.6097
20.558	2769	4197	332.6581
20.584	2758	4981	265.0641
20.61	2800	5546	254.1274
20.636	2753	6108	384.9952
20.662	2789	6407	371.1116
20.688	2773	6192	350.2711
20.714	2827	5721	388.4752
20.74	2735	4973	483.7609
20.766	2883	4408	415.5342
20.792	2772	3614	416.172
20.818	2801	3111	264.3621
20.844	2678	2527	155.2108
20.87	2790	2065	82.9154
20.896	2760	1741	192.8077
20.922	2703	1505	79.8617
20.948	2779	1292	168.1942
20.974	2679	1181	183.456
21	2701	1193	160.1812
21.026	2702	1123	184.6204
21.052	2693	1023	88.5649
21.078	2698	1085	99.5576
21.104	2654	938	77.2103
21.13	2788	919	123
21.156	2690	966	127.7279
21.182	2700	995	141.0896
21.208	2654	984	154.2324
21.234	2609	946	166.7324
21.26	2598	997	201.4977
21.286	2620	909	78.2336
21.312	2618	862	104.2014
21.338	2655	902	99
21.364	2654	960	105
21.39	2665	958	105
21.416	2553	955	104
21.442	2547	994	103
21.468	2564	1007	108.6457
21.494	2563	1055	144.8934
21.52	2583	1134	154.6317
21.546	2592	1203	135.4811
21.572	2601	1175	126.6108
21.598	2559	1158	130.5154
21.624	2556	1213	132.9595
21.65	2532	1211	130.2068
21.676	2502	1155	100.1022
21.702	2509	1094	125.0434
21.728	2516	1021	174.2098
21.754	2498	978	149.7423
21.78	2514	988	139.5483
21.806	2512	968	164.7851
21.832	2502	956	167.002
21.858	2526	992	111.9096
21.884	2512	989	119.6978
21.91	2524	1010	184.0635
21.936	2532	1111	166.3842
21.962	2519	1068	144.4569
21.988	2491	931	130.2761
22.014	2449	940	124.7212
22.04	2465	895	159.0677
22.066	2488	788	142.3288
22.092	2499	723	122
22.118	2486	704	93.8989
22.144	2392	685	93.007
22.17	2409	665	110
22.196	2386	663	140.396
22.222	2386	625	165.2439
22.248	2419	574	133.8787
22.274	2349	565	127.2151
22.3	2393	686	94
22.326	2379	621	91
22.352	2333	546	120.1944
22.378	2302	703	89
22.404	2349	634	86.2844
22.43	2323	623	93
22.456	2328	697	99.2019
22.482	2291	629	118.5054
22.508	2286	652	161.2365
22.534	2275	669	78
22.56	2289	560	80
22.586	2291	604	84
22.612	2272	646	129.6854
22.638	2216	697	105.5104
22.664	2250	746	142.4256
22.69	2247	747	101.5106
22.716	2237	711	92
22.742	2227	758	95
22.768	2232	793	115.7802
22.794	2271	777	87.0338
22.82	2203	748	110
22.846	2276	764	200.7303
22.872	2128	915	137.567
22.898	2158	1102	119.7182
22.924	2237	1260	82.5403
22.95	2203	1312	121
22.976	2147	1296	237.1139
23.002	2145	1312	175.022
23.028	2132	1232	155.2469
23.054	2148	1087	150.1131
23.08	2118	1049	119.1903
23.106	2124	860	86.0812
23.132	2144	675	110.3777
23.158	2129	577	109
23.184	2055	601	113
23.21	2079	483	112
23.236	2116	438	154.0652
23.262	2169	405	142.7681
23.288	2133	432	161.6701
23.314	2085	402	195.9242
23.34	2004	375	103.5551
23.366	2036	390	82
23.392	2058	355	94
23.418	2067	399	91
23.444	2087	345	111.035
23.47	1988	297	142.8635
23.496	2027	326	94
23.522	1971	388	94
23.548	1993	325	88
23.574	1945	270	74.2722
23.6	1976	258	96.8067
23.626	2020	305	82.5926
23.652	1988	343	96.6123
23.678	1965	380	127.8085
23.704	1948	286	114.8404
23.73	1974	284	189.9403
23.756	1933	321	131.7626
23.782	1946	295	94.8665
23.808	1919	283	81.1482
23.834	1911	363	93
23.86	1926	498	106.0904
23.886	1849	514	83
23.912	1894	497	74.6592
23.938	1890	415	77.2478
23.964	1838	467	105.7851
23.99	1888	404	76
24.016	1914	423	74
24.042	1930	393	85.4096
24.068	1908	298	74
24.094	1867	247	75
24.12	1841	207	120.1032
24.146	1848	188	101.1293
24.172	1838	195	128.3466
24.198	1841	194	109.7717
24.224	1853	201	82
24.25	1795	209	84
24.276	1783	269	86
24.302	1805	278	90
24.328	1830	210	77.499
24.354	1816	170	106.8245
24.38	1765	173	89
24.406	1757	200	111.8353
24.432	1792	168	139.3003
24.458	1814	171	143.672
24.484	1782	200	76.2495
24.51	1763	185	77
24.536	1778	160	71.2723
24.562	1749	164	74.3255
24.588	1712	145	82
24.614	1678	175	75
24.64	1666	173	69
24.666	1686	166	77.2734
24.692	1666	167	71.2387
24.718	1700	170	60
24.744	1720	204	60
24.77	1763	187	107.3676
24.796	1736	263	65
24.822	1711	300	66
24.848	1690	350	75.0402
24.874	1677	384	76
24.9	1680	344	82
24.926	1669	307	100.7121
24.952	1642	338	106.7602
24.978	1647	379	112.9084
25.004	1641	319	70.692
25.03	1708	212	80.5574
25.056	1679	212	84.3503
25.082	1661	144	100.885
25.108	1689	189	118.9888
25.134	1658	128	122.4267
25.16	1697	111	75.2966
25.186	1656	112	77
25.212	1616	113	69
25.238	1650	161	67
25.264	1651	138	62
25.29	1676	92	65
25.316	1642	95	99.3845
25.342	1633	92	111.8188
25.368	1659	90	69
25.394	1575	149	78.1275
25.42	1543	126	66
25.446	1539	102	63.9556
25.472	1584	108	84
25.498	1651	90	83
25.524	1493	119	157.3962
25.55	1561	150	69.9056
25.576	1555	188	157.5459
25.602	1586	413	92
25.628	1560	537	69
25.654	1487	857	101.0588
25.68	1518	919	71.407
25.706	1481	1195	116.7398
25.732	1455	1090	201.6272
25.758	1503	1189	116.9656
25.784	1575	1266	121
25.81	1519	1210	105.0068
25.836	1544	1150	203.7635
25.862	1536	1055	118.7598
25.888	1515	1055	179.1799
25.914	1498	889	184.2244
25.94	1509	807	65.6867
25.966	1430	746	59.3702
25.992	1497	637	80.0267
26.018	1468	489	100.1239
26.044	1508	403	150.4209
26.07	1502	332	90.0664
26.096	1452	224	113.9942
26.122	1480	188	119.4384
26.148	1498	142	151.8985
26.174	1493	65	92.5345
26.2	1504	42	85
26.226	1509	2	88
26.252	1426	-7	64.6171
26.278	1463	2	81.8738
26.304	1511	10	94.1568
26.33	1503	42	103.4993
26.356	1507	44	120.5255
26.382	1479	2	63.7015
26.408	1468	3	75.4274
26.434	1467	1	104.2033
26.46	1424	3	60.8731
26.486	1448	10	86.6874
26.512	1391	19	50
26.538	1375	50	42
26.564	1443	52	37
26.59	1471	27	34
26.616	1453	12	31
26.642	1427	39	30
26.668	1430	23	30
26.694	1396	29	51.9285
26.72	1404	38	29
26.746	1412	41	89.2238
26.772	1375	18	82.8168
26.798	1354	13	34
26.824	1348	31	67.8288
26.85	1400	1	71.6454
26.876	1424	8	44
26.902	1373	43	45
26.928	1351	19	46.0879
26.954	1407	11	47
26.98	1423	10	44
27.006	1417	-3	56.6052
27.032	1400	-4	54.5877
27.058	1368	17	40
27.084	1344	-29	44
27.11	1310	-23	83.7016
27.136	1342	-7	74.8476
27.162	1358	3	43.7345
27.188	1333	26	58.609
27.214	1326	59	84.0398
27.24	1330	45	59.0267
27.266	1339	12	68
27.292	1317	2	57.0007
27.318	1306	24	86.2349
27.344	1285	28	100.0997
27.37	1322	67	46.6835
27.396	1320	56	39.8247
27.422	1346	71	87.8686
27.448	1332	13	53
27.474	1276	24	86.9783
27.5	1349	45	62.806
27.526	1369	28	56.2701
27.552	1392	30	52
27.578	1312	-4	50
27.604	1256	11	46
27.63	1261	-2	82.6947
27.656	1280	7	108.0512
27.682	1275	24	45.3963
27.708	1304	10	40
27.734	1304	56	37
27.76	1304	3	96.9415
27.786	1302	-1	28
27.812	1274	22	27
27.838	1252	2	63.3856
27.864	1266	0	25
27.89	1268	32	45.6547
27.916	1241	38	20
27.942	1304	10	22
27.968	1263	26	49.9275
27.994	1315	7	32
28.02	1245	54	36
28.046	1248	46	33
28.072	1262	71	29
28.098	1258	53	106.7916
28.124	1287	59	70.8386
28.15	1240	73	82.7651
28.176	1210	148	81.0159
28.202	1293	169	33.8409
28.228	1266	140	90.7629
28.254	1248	158	69
28.28	1263	120	54.1875
28.306	1288	81	70
28.332	1196	97	41.1082
28.358	1249	116	105.3605
28.384	1247	125	176.278
28.41	1287	235	89.7387
28.436	1288	195	60
28.462	1256	150	62
28.488	1223	272	93.1815
28.514	1179	301	72
28.54	1212	306	98.8571
28.566	1286	338	79
28.592	1179	269	106.21
28.618	1257	363	54.1772
28.644	1190	284	129.5951
28.67	1254	250	74.7775
28.696	1249	296	64
28.722	1218	193	98.3981
28.748	1195	83	152.402
28.774	1198	113	73.8171
28.8	1232	85	40
28.826	1235	49	46.1256
28.852	1192	3	26
28.878	1143	15	19
28.904	1176	17	5
28.93	1157	32	-5
28.956	1155	34	-16
28.982	1183	36	-14
29.008	1213	81	-12
29.034	1168	32	-17
29.06	1126	7	-7
29.086	1190	-14	8
29.112	1185	10	16
29.138	1162	16	19
29.164	1115	45	23
29.19	1117	61	32
29.216	1192	61	38.2354
29.242	1225	38	131.7005
29.268	1163	32	147.6988
29.294	1121	92	68.9624
29.32	1176	90	69.6618
29.346	1186	35	131.6214
29.372	1144	2	93
29.398	1130	77	99
29.424	1153	137	70.8709
29.45	1154	200	135.17
29.476	1129	222	190.8839
29.502	1143	216	123.5015
29.528	1149	210	104.3467
29.554	1163	192	94.1396
29.58	1150	175	84.8531
29.606	1137	218	111.959
29.632	1144	199	115.5772
29.658	1130	142	84.0204
29.684	1129	155	39.5701
29.71	1114	113	113
29.736	1105	49	95.8214
29.762	1122	28	152.9055
29.788	1171	-3	162.3638
29.814	1167	-3	195.1299
29.84	1105	4	209.5295
29.866	1107	-13	248.6229
29.892	1110	-7	202.7166
29.918	1136	-7	151.884
29.944	1143	-1	185.359
29.97	1142	29	275.7947
29.996	1105	88	323.3694
30.022	1086	140	392.0452
30.048	1129	180	380.1896
30.074	1164	195	394.7303
30.1	1093	243	440.9036
30.126	1098	253	437.8662
30.152	1098	263	461.9436
30.178	1126	271	443.5537
30.204	1130	277	436.7805
30.23	1171	183	416.9682
30.256	1120	139	378.9654
30.282	1068	129	426.4806
30.308	1092	102	389.2878
30.334	1078	106	485.5473
30.36	1055	41	486.6804
30.386	1081	77	431.1036
30.412	1094	31	373.6626
30.438	1075	3	391.3438
30.464	1080	40	451.5681
30.49	1084	45	410.9668
30.516	1119	20	348.2876
30.542	1084	7	290.9001
30.568	1099	7	312.0783
30.594	1036	5	364.9513
30.62	1045	16	231.6849
30.646	1077	29	287.3847
30.672	1122	75	237.1057
30.698	1094	97	130.5454
30.724	1059	81	142.4341
30.75	1034	58	245.0952
30.776	1087	46	88.9351
30.802	1015	32	133.3235
30.828	1018	112	154.6487
30.854	1013	119	83.2609
30.88	1029	28	117.8779
30.906	1054	54	92.1381
30.932	1003	76	66.1976
30.958	1049	39	99.8193
30.984	1044	48	108.755
31.01	1103	5	88.2062
31.036	1084	68	74.9991
31.062	1054	89	52.7481
31.088	1058	67	78
31.114	1122	159	66.8659
31.14	1035	40	70
31.166	1068	88	109.9648
31.192	1045	88	129.1955
31.218	1057	78	107.6137
31.244	1058	57	94.5277
31.27	1062	-5	106.5544
31.296	1056	37	67.0657
31.322	1035	21	69
31.348	1046	50	37.7962
31.374	1021	26	69
31.4	1021	15	55.9549
31.426	1004	15	62
31.452	1015	10	124.8425
31.478	991	19	68.4603
31.504	1036	63	92.2359
31.53	1031	73	41.0569
31.556	1051	54	47
31.582	1002	64	109.2197
31.608	1011	72	58
31.634	1009	35	61
31.66	1016	52	58
31.686	1009	45	48.9257
31.712	1036	77	63.4796
31.738	984	70	54
31.764	981	71	97.495
31.79	964	104	98.7739
31.816	961	150	55.1142
31.842	991	227	94.9435
31.868	978	273	66.4036
31.894	990	310	53
31.92	958	378	57
31.946	977	364	57
31.972	993	313	57.1931
31.998	995	286	52.9084
32.024	1010	268	42.235
32.05	1024	252	44.0352
32.076	990	190	60.3339
32.102	976	127	65.0909
32.128	997	77	102.615
32.154	988	37	65.6868
32.18	955	15	51
32.206	971	11	54
32.232	988	-4	47.8571
32.258	977	5	35.1102
32.284	979	25	47.168
32.31	1020	17	54.1971
32.336	1036	3	41
32.362	990	15	48.6872
32.388	971	17	82.2249
32.414	1008	-17	30
32.44	1023	3	26
32.466	986	31	55.3346
32.492	1002	28	19
32.518	1016	42	12
32.544	1011	32	3
32.57	989	2	5
32.596	986	21	5
32.622	987	19	50.4721
32.648	990	-4	3
32.674	995	2	6
32.7	991	30	9
32.726	992	54	15
32.752	997	15	16
32.778	973	3	23
32.804	970	-7	38.796
32.83	959	0	63.9
32.856	939	13	133.0655
32.882	1010	8	38
32.908	1009	-7	36
32.934	937	-6	101.8022
32.96	963	-1	60.4569
32.986	973	14	32
33.012	942	-6	33
33.038	952	-1	31
33.064	898	27	55.7129
33.09	912	21	21
33.116	949	24	16
33.142	904	7	17
33.168	962	36	39.1511
33.194	999	32	29
33.22	917	33	32.4053
33.246	887	-5	25
33.272	1019	-2	62.0399
33.298	1017	-8	80.3872
33.324	955	-9	36
33.35	936	30	30
33.376	953	7	57.8138
33.402	978	17	60.9728
33.428	972	26	96.2119
33.454	975	56	40
33.48	938	22	38
33.506	1001	13	37
33.532	902	8	87.1255
33.558	996	34	26.6808
33.584	951	-18	37
33.61	905	-17	38
33.636	908	26	46.4525
33.662	1013	-7	158.3504
33.688	931	4	50
33.714	929	42	49.9422
33.74	959	36	52.2715
33.766	878	0	35
33.792	926	27	62.6435
33.818	969	64	108.4454
33.844	937	68	87.5705
33.87	939	31	69
33.896	944	50	81.72
33.922	952	103	105.5403
33.948	924	90	29.2561
33.974	955	85	94.3608
34	905	85	72
34.026	915	55	94.1673
34.052	917	51	133.9495
34.078	919	118	69.6086
34.104	963	157	34.7822
34.13	942	205	120.3208
34.156	923	197	104.3327
34.182	945	233	94
34.208	952	194	65.7435
34.234	916	198	165.3032
34.26	936	107	107.8439
34.286	936	91	112.8941
34.312	945	112	115.2741
34.338	944	71	90.204
34.364	938	44	112.7255
34.39	907	96	155.812
34.416	904	62	57.2221
34.442	958	30	62.6586
34.468	913	22	87.3473
34.494	910	35	105.4759
34.52	943	36	126.3875
34.546	919	34	135.4768
34.572	888	41	121.3141
34.598	930	35	73.8709
34.624	950	47	108.2904
34.65	921	102	127.7696
34.676	912	135	154.4944
34.702	929	131	202.1112
34.728	904	161	223.5847
34.754	889	159	205.768
34.78	939	132	163.8555
34.806	988	130	162.0901
34.832	960	119	185.0376
34.858	949	102	166.2187
34.884	969	115	178.9865
34.91	934	89	251.4976
34.936	936	51	300.2659
34.962	954	46	269.6801
34.988	937	24	263.9294
35.014	917	7	289.1453
35.04	896	-2	330.0862
35.066	924	-6	384.0567
35.092	944	-6	365.9962
35.118	947	0	427.9121
35.144	927	1	448.2082
35.17	904	8	474.3923
35.196	913	27	561.2773
35.222	922	9	536.0798
35.248	951	9	582.0529
35.274	917	29	704.3078
35.3	905	12	728.1436
35.326	918	6	808.883
35.352	894	44	939.1313
35.378	869	9	990.377
35.404	875	19	989.7941
35.43	934	38	1030.149
35.456	943	50	1122.251
35.482	967	75	1336.691
35.508	959	95	1456.771
35.534	947	75	1444.919
35.56	946	52	1517.201
35.586	962	78	1574.311
35.612	920	116	1588.852
35.638	934	131	1617.23
35.664	944	129	1615.418
35.69	959	111	1512.894
35.716	938	93	1570.142
35.742	930	74	1573.958
35.768	878	37	1522.81
35.794	939	79	1517.314
35.82	935	44	1567.948
35.846	952	42	1451.58
35.872	962	59	1334.691
35.898	922	27	1284.013
35.924	950	24	1192.976
35.95	919	-2	1094.613
35.976	914	-13	952.212
36.002	868	-27	882.6892
36.028	902	-18	842.7687
36.054	902	-17	813.3038
36.08	871	-13	847.3821
36.106	879	-13	588.5467
36.132	902	36	701.4335
36.158	879	6	570.0675
36.184	877	9	494.1942
36.21	886	11	489.5102
36.236	923	56	359.8218
36.262	926	42	456.405
36.288	831	44	320.3438
36.314	882	24	347.7536
36.34	908	108	328.528
36.366	906	82	307.9639
36.392	868	103	350.6133
36.418	882	53	243.9636
36.444	864	53	251.7863
36.47	902	48	186.3607
36.496	898	30	225.3108
36.522	860	30	313.1252
36.548	888	32	192.4883
36.574	852	52	215.023
36.6	894	46	232.3838
36.626	907	42	196.6857
36.652	885	35	241.1892
36.678	896	21	238.0906
36.704	873	12	168.9066
36.73	913	3	180.3463
36.756	918	-4	119.1737
36.782	953	-10	158.1227
36.808	930	-8	159.8425
36.834	922	-3	168.6858
36.86	903	-2	192.559
36.886	883	-1	177.873
36.912	869	18	93.2083
36.938	833	-14	97.3427
36.964	858	-14	96.7092
36.99	883	-21	169.2733
37.016	864	-23	109.5388
37.042	900	-20	131.3959
37.068	860	-13	116.4169
37.094	882	-8	80.7764
37.12	896	13	163.797
37.146	899	-5	150.6846
37.172	894	-9	154.4094
37.198	894	-6	94.193
37.224	885	1	107.7165
37.25	889	5	180.4489
37.276	908	25	199.1751
37.302	884	34	218.538
37.328	888	54	121.7091
37.354	876	70	72.4404
37.38	853	99	88.8765
37.406	867	136	112.1803
37.432	876	141	116.1009
37.458	863	162	92.672
37.484	897	197	163.3364
37.51	889	211	177.1516
37.536	849	218	120.7118
37.562	860	234	93.4625
37.588	904	265	65.7631
37.614	933	276	60.5747
37.64	920	251	73.8067
37.666	894	218	79.5988
37.692	856	202	64.2862
37.718	876	230	68.4549
37.744	901	232	48.1243
37.77	910	219	13.2415
37.796	882	202	22.2899
37.822	861	125	55.3217
37.848	877	91	52.9112
37.874	929	103	72.2838
37.9	932	101	15.5626
37.926	888	94	15.9053
37.952	859	100	49.205
37.978	880	78	81.1116
38.004	864	91	42.4168
38.03	876	89	125.8197
38.056	910	70	152.9918
38.082	874	43	93.0096
38.108	858	14	86.8983
38.134	891	28	36.2495
38.16	899	46	41.3689
38.186	873	59	87.4305
38.212	875	27	13.0904
38.238	866	29	60.641
38.264	873	53	42.3644
38.29	877	107	-0.6616
38.316	888	165	83.6683
38.342	902	108	68.686
38.368	874	62	51.9265
38.394	865	83	18.2353
38.42	845	80	8.7463
38.446	877	63	48.2624
38.472	871	55	27.2353
38.498	887	17	7.6692
38.524	894	70	14.5757
38.55	912	25	26
38.576	889	39	76.3597
38.602	863	25	83.1877
38.628	922	20	2.5998
38.654	909	10	44.7529
38.68	820	37	10
38.706	879	11	38
38.732	867	64	50.2691
38.758	807	26	39.1633
38.784	842	21	9.4834
38.81	848	8	23.53
38.836	841	4	176.3072
38.862	843	32	38
38.888	863	5	-15.8848
38.914	893	-11	168.4083
38.94	861	-15	31.6402
38.966	864	3	6.4802
38.992	871	-16	3.8426
39.018	883	-2	6
39.044	873	12	73.4803
39.07	842	17	56.6598
39.096	887	31	50
39.122	866	45	88.9925
39.148	851	17	71.3747
39.174	849	77	34.0704
39.2	826	32	47.3492
39.226	822	45	163.2367
39.252	850	35	92.4423
39.278	832	16	36.0194
39.304	865	21	8.4799
39.33	846	45	41.4472
39.356	873	36	11.3895
39.382	923	40	46
39.408	899	29	54.9774
39.434	860	22	82.2102
39.46	845	13	8.4714
39.486	870	18	33.3048
39.512	861	35	39.2849
39.538	857	40	146.5044
39.564	858	60	5.5451
39.59	840	40	33
39.616	873	26	-18.8827
39.642	852	36	12.4778
39.668	847	2	4.4775
39.694	831	48	-7.0558
39.72	811	53	90.6335
39.746	856	29	150.1272
39.772	837	11	39.5085
39.798	823	66	-0.744
39.824	870	48	73.9734
39.85	860	63	64.7998
39.876	832	53	31.6988
39.902	808	62	8.4309
39.928	844	102	9.7407
39.954	890	62	16.3125
39.98	876	26	37.6822
40.006	853	54	40.2175
40.032	867	76	55.5947
40.058	854	64	7.5311
40.084	835	46	10.9424
40.11	851	70	33.2338
40.136	859	84	28.7291
40.162	858	95	27.6389
40.188	848	122	17.9858
40.214	863	135	44.5148
40.24	875	153	-18.851
40.266	882	127	20
40.292	883	104	8.2487
40.318	843	95	69.4944
40.344	844	113	41.733
40.37	835	156	23
40.396	820	112	16.448
40.422	852	106	60.1972
40.448	867	120	36.8413
40.474	846	118	44.4483
40.5	849	106	63.2005
40.526	865	106	35.6118
40.552	813	104	24
40.578	796	48	-14
40.604	858	50	11.4194
40.63	842	57	65.4389
40.656	796	25	-30.8032
40.682	868	28	-32.3758
40.708	838	57	33.5247
40.734	822	101	74.6657
40.76	838	66	-13.1932
40.786	842	113	43.7636
40.812	848	122	86.392
40.838	857	129	32.7599
40.864	851	106	-15.8346
40.89	806	86	93.6887
40.916	820	110	136.272
40.942	846	94	49.2232
40.968	869	77	15.7052
40.994	901	39	5.8715
41.02	883	46	-26
41.046	824	71	-21.3239
41.072	879	40	-23.8238
41.098	821	100	26.239
41.124	814	126	2
41.15	820	174	81.7432
41.176	821	88	41.3912
41.202	856	71	-29.0274
41.228	844	55	10
41.254	853	79	58.7688
41.28	841	34	14.904
41.306	860	82	98.8498
41.332	883	59	19.8877
41.358	854	39	38
41.384	831	41	26.1051
41.41	878	37	81.9529
41.436	864	104	82.1152
41.462	844	44	71.4308
41.488	920	49	46
41.514	868	61	75.6874
41.54	849	87	-30.898
41.566	895	94	73.9793
41.592	913	52	7.6258
41.618	815	61	-2.9373
41.644	917	93	120.6987
41.67	842	101	-6.1761
41.696	812	65	16.5068
41.722	834	76	-25.2047
41.748	868	111	-18.8607
41.774	795	59	37.0902
41.8	864	78	73.596
41.826	829	118	126.1435
41.852	823	102	22.8992
41.878	808	77	33.5853
41.904	774	87	-13.7592
41.93	784	105	-4.5107
41.956	823	114	3.5366
41.982	790	74	-21.73
42.008	827	118	0.8098
42.034	813	66	10.0767
42.06	803	106	59.4041
42.086	826	92	8.616
42.112	850	53	76.3499
42.138	830	44	48.6531
42.164	825	51	38.1743
42.19	820	45	81.6106
42.216	813	35	-7.8001
42.242	810	74	-17.9315
42.268	826	39	81.2871
42.294	831	33	85.5662
42.32	827	32	76.6184
42.346	805	39	51.6091
42.372	790	39	70.3528
42.398	807	24	58.3694
42.424	867	23	23.6014
42.45	885	24	-20.5634
42.476	832	23	-26.232
42.502	827	22	2.9183
42.528	801	47	46.5644
42.554	805	16	3.1624
42.58	823	21	65.3832
42.606	822	29	79.0054
42.632	819	33	28
42.658	813	50	3.5497
42.684	827	76	68.9493
42.71	832	63	71.953
42.736	821	34	93.7198
42.762	808	52	124.8414
42.788	801	57	99.674
42.814	795	50	66.5932
42.84	810	71	47.1579
42.866	805	86	99.7719
42.892	787	76	181.7873
42.918	799	39	114.3113
42.944	803	36	123.1177
42.97	823	44	107.4268
42.996	801	34	73.4294
43.022	790	41	157.0513
43.048	794	51	194.1175
43.074	801	108	170.0592
43.1	844	79	231.5064
43.126	853	31	199.5774
43.152	824	51	200.2998
43.178	800	84	289.6377
43.204	812	64	396.9859
43.23	805	47	341.0644
43.256	853	38	322.4143
43.282	829	56	362.7285
43.308	854	60	326.6292
43.334	827	56	396.7217
43.36	779	60	332.3049
43.386	781	108	326.1439
43.412	791	108	343.1206
43.438	798	81	352.1666
43.464	791	89	391.8869
43.49	760	81	335.8995
43.516	824	48	289.7366
43.542	827	51	328.1795
43.568	812	17	334.3903
43.594	829	4	242.2474
43.62	770	7	275.8338
43.646	810	21	241.4647
43.672	788	32	192.1712
43.698	826	61	144.9951
43.724	796	92	239.8549
43.75	764	48	110.5056
43.776	758	29	161.8527
43.802	801	21	166.6564
43.828	796	8	129.4947
43.854	792	8	67.4068
43.88	799	13	127.1002
43.906	806	55	42.8562
43.932	816	13	83.082
43.958	825	42	29.7789
43.984	744	35	147.6986
44.01	738	35	24.3473
44.036	801	69	40.9442
44.062	861	96	18.629
44.088	800	36	113.9126
44.114	777	46	18.6861
44.14	825	39	47.8389
44.166	767	34	61.9022
44.192	831	73	44
44.218	776	54	60.87
44.244	784	36	78.3106
44.27	769	47	41.5479
44.296	770	24	46.8199
44.322	747	18	61.3885
44.348	767	25	-6.533
44.374	776	52	130.101
44.4	780	48	36
44.426	799	52	82.3735
44.452	778	91	41
44.478	746	106	63.3326
44.504	759	129	66.385
44.53	763	110	35.623
44.556	747	121	-9.8206
44.582	755	124	2.1624
44.608	780	108	3.5491
44.634	789	75	25.4825
44.66	762	80	148.0561
44.686	764	89	67.2718
44.712	743	52	63.4058
44.738	763	66	66.3162
44.764	755	53	39.0514
44.79	738	59	76.5825
44.816	749	89	42.3763
44.842	782	75	63.29
44.868	782	73	22.6849
44.894	743	115	44.4598
44.92	737	98	32.1016
44.946	730	95	27.7021
44.972	706	82	43.8088
44.998	727	111	41.5042
45.024	763	101	48.278
45.05	778	100	49.7385
45.076	779	92	40
45.102	739	81	42.211
45.128	737	51	50.3404
45.154	752	47	28.956
45.18	746	95	14.6884
45.206	748	116	30.3073
45.232	762	60	67.501
45.258	787	35	67.0364
45.284	743	64	84.6444
45.31	704	73	61.0788
45.336	744	83	-0.0982
45.362	755	73	37
45.388	710	57	10.8889
45.414	706	100	41.4058
45.44	733	119	45.0731
45.466	729	80	-1.6182
45.492	744	49	26.0079
45.518	766	55	71.6138
45.544	747	57	41.085
45.57	729	38	32.8094
45.596	733	63	33
45.622	728	57	35
45.648	743	42	28.1806
45.674	743	65	15.9636
45.7	730	37	85.7932
45.726	768	33	100.2669
45.752	780	81	49.3208
45.778	793	52	107.3262
45.804	767	49	90.2562
45.83	769	41	54
45.856	725	30	11
45.882	717	15	21
45.908	779	18	49.9823
45.934	760	20	114.7935
45.96	761	28	102.979
45.986	745	33	-2.087
46.012	697	74	10
46.038	697	27	37.4907
46.064	736	34	29.1129
46.09	741	43	3
46.116	742	29	5
46.142	713	30	9
46.168	720	52	7
46.194	751	28	4
46.22	736	46	38.6284
46.246	733	27	0
46.272	747	28	7
46.298	753	39	68.4038
46.324	728	25	131.4457
46.35	765	37	12.4
46.376	742	40	9.2919
46.402	717	18	47.912
46.428	757	29	26.5105
46.454	730	13	1
46.48	696	3	7.9099
46.506	666	20	32.4214
46.532	666	3	61.8457
46.558	679	14	64.9971
46.584	674	13	33.3964
46.61	688	26	110.151
46.636	662	16	32
46.662	745	56	63.4016
46.688	703	24	115.156
46.714	719	40	33.2915
46.74	723	35	39.5717
46.766	675	21	26
46.792	730	35	21
46.818	704	17	19
46.844	783	19	18
46.87	734	22	20
46.896	727	29	66.192
46.922	705	46	3.4222
46.948	731	16	68.0066
46.974	737	33	41
47	708	17	49.2074
47.026	752	15	70.6611
47.052	757	35	84.021
47.078	773	41	65.8259
47.104	743	67	118.0198
47.13	728	78	73.9502
47.156	705	102	114.7973
47.182	678	88	108.4994
47.208	679	58	73.371
47.234	683	36	121.2869
47.26	700	93	50.9952
47.286	723	21	39.7872
47.312	710	49	39.9102
47.338	697	2	37
47.364	725	17	30
47.39	705	4	28
47.416	733	-1	18.4901
47.442	693	-3	24.8886
47.468	726	4	62.4007
47.494	707	17	51.5079
47.52	719	9	30.4243
47.546	703	13	17.1231
47.572	667	10	7.8486
47.598	678	61	12
47.624	702	62	15.7898
47.65	691	32	99.2914
47.676	668	2	47.0358
47.702	690	6	11
47.728	693	-1	11
47.754	671	-14	10
47.78	679	-6	9
47.806	708	-7	10
47.832	695	-3	13
47.858	673	-3	15.1262
47.884	675	37	71.2239
47.91	686	25	38.4444
47.936	673	4	41.0313
47.962	679	10	74.9386
47.988	688	22	42.6583
48.014	695	25	32
48.04	697	2	29
48.066	684	3	12.0086
48.092	678	29	21.3261
48.118	686	9	22.6375
48.144	692	7	12.9827
48.17	681	16	53.5431
48.196	696	10	49.7628
48.222	671	25	9.8566
48.248	666	29	24.5444
48.274	671	39	7
48.3	657	15	12
48.326	679	-1	17
48.352	688	8	46.6519
48.378	687	4	17
48.404	679	42	18
48.43	688	7	17
48.456	694	4	46.1296
48.482	676	42	55.2386
48.508	661	5	31.7715
48.534	667	1	28.7717
48.56	694	-3	36.0195
48.586	682	1	49.0059
48.612	682	-2	28.4469
48.638	657	22	20
48.664	675	14	29.4035
48.69	716	23	22
48.716	664	5	25
48.742	662	10	18.6792
48.768	687	26	43.8565
48.794	680	21	6
48.82	659	57	13.2959
48.846	664	41	46.5137
48.872	685	32	27
48.898	641	34	133.3548
48.924	667	3	3.6901
48.95	673	58	58.492
48.976	662	24	17.8929
49.002	696	23	34.1926
49.028	706	30	26
49.054	713	21	8.688
49.08	640	51	17.6876
49.106	649	19	91.864
49.132	666	25	28
49.158	657	15	5
49.184	674	5	32
49.21	721	7	13.9097
49.236	636	24	54.1508
49.262	643	8	3.8035
49.288	651	14	56.7139
49.314	663	33	129.2761
49.34	676	5	35
49.366	692	14	1.3808
49.392	624	-4	33.3206
49.418	707	-13	102.6161
49.444	673	-20	32
49.47	660	7	14.5119
49.496	688	0	33
49.522	648	8	22.9071
49.548	655	25	30
49.574	622	70	49.5464
49.6	653	16	84.6066
49.626	640	11	8
49.652	625	13	17
49.678	666	14	44.6949
49.704	668	8	96.3249
49.73	623	52	36.639
49.756	670	40	92.3124
49.782	649	13	46.8559
49.808	667	8	38.7787
49.834	632	44	60.9894
49.86	632	53	67.291
49.886	664	41	31.9445
49.912	637	39	62.8534
49.938	640	42	13.0944
49.964	616	59	38
49.99	604	18	32.881
50.016	632	43	125.4563
50.042	656	79	75.5224
50.068	601	49	70.6489
50.094	614	25	66.4024
50.12	642	54	7.9559
50.146	635	38	26.8316
50.172	641	19	49.6433
50.198	637	23	62.4738
50.224	652	33	54.2355
50.25	619	13	24.418
50.276	624	39	17.1597
50.302	628	24	21
50.328	624	14	25.8742
50.354	609	2	22
50.38	614	26	38.3805
50.406	653	-1	19.4737
50.432	668	10	24.2199
50.458	639	23	38.8434
50.484	645	-10	14.3222
50.51	641	-16	6.8079
50.536	605	-17	17.4026
50.562	612	-17	60.9966
50.588	627	-3	66.5946
50.614	641	-7	53.3869
50.64	638	-1	15.4527
50.666	641	0	7
50.692	633	-1	5.6126
50.718	612	4	28
50.744	608	4	28
50.77	615	20	36.8183
50.796	643	23	54.7105
50.822	630	16	16.8823
50.848	606	12	39
50.874	610	14	35.3715
50.9	658	11	62.7848
50.926	639	15	75.556
50.952	640	15	20
50.978	616	37	23
51.004	615	58	5.0746
51.03	636	9	30.0688
51.056	638	11	40.3975
51.082	666	3	34.9901
51.108	652	-1	36
51.134	664	2	29.4177
51.16	622	6	40
51.186	576	5	97.612
51.212	625	23	105.1182
51.238	657	8	53.5826
51.264	648	7	32.752
51.29	584	17	26.0447
51.316	622	25	7.1298
51.342	640	4	65.1102
51.368	636	7	53.9917
51.394	596	9	55.9183
51.42	613	7	36.735
51.446	600	30	35
51.472	615	9	23.3398
51.498	625	22	28
51.524	625	11	35.8357
51.55	614	12	37
51.576	604	10	17.6741
51.602	625	37	18
51.628	684	25	70.6649
51.654	610	12	147.3651
51.68	600	14	30
51.706	634	17	16.4386
51.732	591	17	22
51.758	628	34	13.4251
51.784	617	42	93.8302
51.81	640	38	34
51.836	599	84	36
51.862	596	85	39
51.888	590	48	39
51.914	650	29	27.9874
51.94	611	56	48.0251
51.966	575	32	45
51.992	579	43	132.7499
52.018	636	52	73.0952
52.044	623	22	17.5424
52.07	632	30	103.2573
52.096	606	42	50.0946
52.122	600	76	51.3996
52.148	594	77	60
52.174	617	63	61
52.2	616	45	60
52.226	598	47	74.0785
52.252	595	33	48.3964
52.278	596	27	61.3801
52.304	585	60	128.6547
52.33	614	53	68.5538
52.356	652	47	47
52.382	631	48	46.4915
52.408	645	57	74.8024
52.434	618	43	20
52.46	570	16	33.8765
52.486	596	17	33.6787
52.512	598	5	30.4204
52.538	588	-4	62.2354
52.564	591	-11	39
52.59	615	-5	35
52.616	606	0	21
52.642	596	2	20.1027
52.668	573	2	134.641
52.694	593	47	46.7822
52.72	623	11	23.32
52.746	604	17	28.454
52.772	579	19	66.2175
52.798	572	16	29.666
52.824	574	26	32
52.85	600	9	32
52.876	585	9	50.6727
52.902	599	2	52.7058
52.928	633	-6	29
52.954	642	-7	25
52.98	601	-3	45.4943
53.006	601	-3	37.6873
53.032	604	7	31.7341
53.058	625	34	29.1089
53.084	626	16	36.6721
53.11	594	21	83.3641
53.136	594	36	40.8274
53.162	565	16	31
53.188	566	7	61
53.214	585	3	67.0888
53.24	568	-1	74.0074
53.266	583	-6	96.4907
53.292	583	-2	120.384
53.318	589	3	109.6187
53.344	615	9	107.1522
53.37	622	10	104.0381
53.396	625	12	78.8662
53.422	596	15	71.8139
53.448	599	21	105.4076
53.474	607	25	121.2748
53.5	578	28	99.683
53.526	587	41	59.3842
53.552	623	28	104.8878
53.578	616	6	142.2666
53.604	574	1	179.7862
53.63	575	-5	169.6832
53.656	606	-4	194.6188
53.682	604	4	153.5864
53.708	605	14	191.3894
53.734	590	18	154.0852
53.76	579	10	162.0475
53.786	576	8	211.1557
53.812	568	9	194.4306
53.838	542	10	150.2146
53.864	566	9	185.9609
53.89	593	11	195.9958
53.916	589	25	173.8216
53.942	576	25	108.5673
53.968	565	34	63.7751
53.994	568	33	70.2159
54.02	565	37	87.7811
54.046	587	15	131.3453
54.072	625	11	165.562
54.098	618	8	149.846
54.124	569	32	154.5021
54.15	584	9	115.4381
54.176	564	17	62.7006
54.202	596	27	103.6154
54.228	581	18	84.3365
54.254	596	18	64.2169
54.28	597	51	53.9508
54.306	580	17	92.0775
54.332	615	57	72.4951
54.358	575	38	115.1528
54.384	574	41	58
54.41	594	61	69.9336
54.436	587	26	59
54.462	573	30	68.5313
54.488	575	25	61
54.514	549	20	44
54.54	554	19	68.8765
54.566	580	12	159.1998
54.592	570	83	47
54.618	575	21	58.3909
54.644	550	29	72.9842
54.67	580	19	37.4867
54.696	577	41	49
54.722	553	27	47
54.748	532	19	48
54.774	535	26	44
54.8	559	22	41
54.826	556	19	81.3189
54.852	574	59	57.713
54.878	546	15	43.042
54.904	564	17	51.263
54.93	609	38	54.6919
54.956	561	9	67.0335
54.982	579	4	24
55.008	542	43	22
55.034	573	7	22
55.06	544	15	21
55.086	533	46	15
55.112	599	18	10
55.138	571	37	65.4874
55.164	559	36	8
55.19	554	12	12
55.216	569	-3	16
55.242	589	-2	19
55.268	577	22	21
55.294	542	-2	66.8546
55.32	555	3	37.4023
55.346	532	25	17
55.372	528	16	16
55.398	556	15	61.5662
55.424	600	55	57.0566
55.45	539	38	77.3008
55.476	517	26	19
55.502	540	40	23
55.528	549	58	26
55.554	589	73	26
55.58	598	56	25
55.606	582	25	38.8144
55.632	577	1	77.0318
55.658	551	29	77.5903
55.684	559	57	61.6728
55.71	568	66	75.0657
55.736	575	58	24
55.762	578	52	27
55.788	595	63	44.5695
55.814	591	99	38
55.84	606	113	39
55.866	625	79	39
55.892	606	78	48.0769
55.918	597	101	42
55.944	576	69	33.8212
55.97	567	45	54
55.996	594	69	63.8688
56.022	620	85	123.2132
56.048	612	99	81.5516
56.074	624	98	120.0285
56.1	654	106	85.6224
56.126	645	105	107.8261
56.152	587	81	116.1853
56.178	581	87	138.2226
56.204	604	88	150.0835
56.23	596	59	74.0429
56.256	594	75	71.8111
56.282	581	73	122.4423
56.308	527	83	77
56.334	531	62	45
56.36	558	12	92.0102
56.386	528	34	60.0185
56.412	520	29	71
56.438	523	9	65
56.464	520	18	47.7253
56.49	532	6	76
56.516	511	2	137.4179
56.542	504	14	184.831
56.568	527	4	153.847
56.594	527	2	114.9567
56.62	523	37	63.2268
56.646	503	-2	98.597
56.672	494	6	152.8823
56.698	551	-4	104.2308
56.724	563	-5	121.8596
56.75	508	13	249.0338
56.776	509	-4	145.1542
56.802	528	1	111.4232
56.828	520	0	168.4231
56.854	548	14	193.9472
56.88	498	31	184.6173
56.906	524	11	287.6755
56.932	523	11	340.023
56.958	537	27	338.9566
56.984	527	16	338.263
57.01	520	7	386.7273
57.036	524	46	383.172
57.062	480	-1	351.5237
57.088	505	-11	452.5805
57.114	490	-13	515.3293
57.14	521	-15	491.4306
57.166	500	-7	433.3444
57.192	461	32	460.3214
57.218	507	25	478.4685
57.244	568	30	477.1105
57.27	507	90	579.197
57.296	468	18	353.3097
57.322	548	42	451.0076
57.348	494	43	421.7147
57.374	476	3	543.718
57.4	532	0	478.4007
57.426	548	0	459.1706
57.452	578	30	340.3308
57.478	538	-11	372.1479
57.504	550	-6	364.5907
57.53	545	-2	384.3413
57.556	484	-6	370.1463
57.582	500	27	285.5976
57.608	501	-2	247.2348
57.634	482	1	327.4903
57.66	488	4	367.1612
57.686	494	16	267.9589
57.712	493	0	272.655
57.738	513	10	235.3891
57.764	513	2	157.3527
57.79	493	1	206.9504
57.816	523	0	196.9232
57.842	507	-3	145.9339
57.868	491	18	125.4564
57.894	485	-8	151.5135
57.92	477	-12	88.6841
57.946	481	-8	114.668
57.972	528	-2	164.4166
57.998	505	3	118.9194
58.024	508	27	96.6193
58.05	490	32	159.2173
58.076	477	17	79.6196
58.102	486	-3	54.8144
58.128	475	4	85.637
58.154	481	8	86.6095
58.18	491	2	56.7008
58.206	531	7	59.6868
58.232	499	40	86.8752
58.258	501	42	103.8852
58.284	514	20	67.2067
58.31	498	-4	57.2748
58.336	474	2	80.8589
58.362	477	9	99.4347
58.388	482	-6	73.8103
58.414	504	-23	72.8624
58.44	505	-26	67.8446
58.466	493	-23	51.0683
58.492	485	-23	70.1413
58.518	457	-20	112.8332
58.544	451	7	119.8935
58.57	459	12	65.9093
58.596	450	-6	64.7221
58.622	452	-1	45.413
58.648	493	15	40.8233
58.674	501	-1	90.2725
58.7	486	-2	74.68
58.726	478	16	71.9951
58.752	475	-1	54.0349
58.778	481	5	41
58.804	463	25	31
58.83	457	25	56.4835
58.856	494	2	23
58.882	460	-10	53.5072
58.908	460	1	43.9459
58.934	462	20	15
58.96	468	-3	13
58.986	465	-1	26.4654
59.012	460	-8	15
59.038	459	-6	17
59.064	507	-7	19
59.09	463	28	29.8984
59.116	454	10	62.1568
59.142	467	2	9
59.168	467	3	23.9464
59.194	516	2	10
59.22	472	5	10
59.246	460	13	96.1774
59.272	473	-8	9
59.298	461	-8	9
59.324	471	-13	10
59.35	455	-18	9
59.376	477	-17	8
59.402	452	-5	6
59.428	444	-3	76.0928
59.454	454	4	50.2612
59.48	488	10	21
59.506	506	16	29
59.532	478	22	53.9495
59.558	440	23	30
59.584	450	14	102.5997
59.61	491	11	45
59.636	451	-4	32
59.662	449	25	77.3128
59.688	464	-21	62.4861
59.714	449	5	88.3107
59.74	431	27	41.4138
59.766	478	49	39
59.792	509	30	48.4594
59.818	436	60	23
59.844	500	61	48.4077
59.87	484	26	75.5164
59.896	446	28	15
59.922	477	20	36.5669
59.948	462	35	24
59.974	479	26	26
60	459	35	30
60.026	471	24	34
60.052	473	-22	39
60.078	479	3	27.2848
60.104	440	24	78.8055
60.13	455	18	158.253
60.156	430	14	138.3854
60.182	455	33	66.4723
60.208	467	3	65.8155
60.234	458	21	51
60.26	447	30	37.044
60.286	452	21	27.8511
60.312	450	-4	28.609
60.338	438	-9	27.913
60.364	438	-2	43.1729
60.39	481	-11	31.6571
60.416	477	-15	33.9642
60.442	462	0	25
60.468	448	48	29
60.494	458	4	59.7281
60.52	480	2	28
60.546	480	4	90.1553
60.572	452	7	55.1292
60.598	441	7	57.5414
60.624	411	-4	45.6991
60.65	433	-8	36.3364
60.676	440	-15	34.2897
60.702	428	4	51.7469
60.728	455	-1	50
60.754	471	3	54
60.78	431	-17	53
60.806	425	-3	76.3362
60.832	444	-8	138.5192
60.858	435	1	63.2488
60.884	429	7	36.821
60.91	453	-2	73.4984
60.936	448	14	94.7446
60.962	445	-5	34.8214
60.988	456	-9	35.6699
61.014	436	12	65.344
61.04	437	25	54.356
61.066	452	20	36.7342
61.092	449	-1	41.6657
61.118	436	3	40.0893
61.144	423	20	28.5786
61.17	426	35	43.7316
61.196	463	16	65.9704
61.222	492	-1	52.2841
61.248	460	-8	32.4321
61.274	421	-12	52.3306
61.3	429	-8	20
61.326	443	-8	20
61.352	440	-6	21
61.378	467	7	23
61.404	441	2	40.1843
61.43	422	10	20
61.456	405	20	22
61.482	435	0	29
61.508	443	-2	36
61.534	441	4	47
61.56	438	1	67.0445
61.586	458	-5	122.98
61.612	465	4	95.5856
61.638	431	5	49.9522
61.664	408	19	80
61.69	375	-7	66.3409
61.716	422	6	94.028
61.742	435	-4	188.1223
61.768	438	0	152.8204
61.794	429	7	75.6406
61.82	403	3	107.8903
61.846	416	7	79.7314
61.872	425	35	60
61.898	414	7	51.9252
61.924	446	7	130.1132
[truncated: 694 more rows]
