# Supplementary material for: Fabrication of calixarene-grafted bio-polymeric magnetic composites for magnetic solid phase extraction of non-steroidal anti-inflammatory drugs in water samples
Source: PeerJ. 2018 Jul 6;6:e5108. doi: 10.7717/peerj.5108 (PMC6037154; doi:10.7717/peerj.5108)
Supplement: Data S1 [file peerj-06-5108-s006.zip › BET.csv]

Relative pressure (p/p�)	Quantity Absorbed (cm�/g STP)
0.01003	2.22135
0.03131	3.36657
0.06614	4.49741
0.07922	4.81608
0.09983	5.25306
0.11984	5.6153
0.13984	5.93323
0.15984	6.22245
0.17983	6.48574
0.19984	6.72899
0.24893	7.26056
0.29974	7.77659
0.34982	8.25664
0.39874	8.73621
0.44851	9.26799
0.49844	9.8673
0.54809	10.57179
0.59789	11.42826
0.64783	12.49822
0.6971	13.89403
0.74692	15.82178
0.79583	18.60643
0.81936	20.41044
0.84736	23.19898
0.87214	26.51104
0.89656	31.11666
0.92091	37.60845
0.94389	47.17146
0.97474	66.64846
0.98366	73.59749
0.99093	78.41899
0.99369	80.66592
0.97909	78.21762
0.96764	74.6601
0.95145	68.60867
0.92689	55.1611
0.89944	41.62157
0.87435	33.52706
0.85557	29.0628
0.82883	24.47184
0.80392	21.31131
0.75451	17.03624
0.70435	14.27332
0.65452	12.45645
0.60355	11.15174
0.55321	10.21561
0.50307	9.47787
0.4528	8.86614
0.40264	8.34416
0.35235	7.88197
0.30214	7.43517
0.25174	6.98073
0.20151	6.47143
0.14081	5.71739
